# Supplementary material for: Causes and consequences of tipping points in river delta social–ecological systems
Source: Ambio. 2024 Apr 13;53(7):1015–36. doi: 10.1007/s13280-023-01978-2 (PMC11101396; doi:10.1007/s13280-023-01978-2)
Supplement: Supplementary file 2 — Supplementary file2 (XLSX 1056 kb) [file 13280_2023_1978_MOESM2_ESM.xlsx]

## Sheet: INTRO
Ambio
Electronic Supplementary Material
This supplementary material has not been peer-reviewed.
Title: Causes and Consequences of Tipping Points in River Delta Social-ecological Systems
Authors: Emilie Cremin, Cai J. T. Ladd, Thorsten Balke, Sumana Banerjee, Ly H. Bui, Tuhin Ghosh, Andy Large, Hue Thi Van Le, Kien V. Nguyen, Lan X. Nguyen, Tanh T. N. Nguyen, Vinh Nguyen, Indrajit Pal, Sylvia Szabo, Ha Tran, Zita Sebesvari, Shah Alam Khan, Fabrice G. Renaud
SM2_Dataset
Review
ID
Links
R code

## Sheet: ID
Authors	Year	Title	Source	DOI	ID
Adams, Helen; Kay, Susan	2019	Migration as a human affair: Integrating individual stress thresholds into quantitative models of climate migration	ENVIRONMENTAL SCIENCE & POLICY	10.1016/j.envsci.2018.10.015	16
Admiraal W., De Ruyter Van Steveninck E.D., A.M. De Kruijf H.	1989	Environmental stress in five aquatic ecosystems in the floodplain of the River Rhine	SCIENCE OF THE TOTAL ENVIRONMENT, THE	10.1016/0048-9697(89)90022-3	22
Allen S.	2020	The historical legacy of waterscape changes in Can Tho, Vietnam and the social implications on water access today	SINGAPORE JOURNAL OF TROPICAL GEOGRAPHY	10.1111/sjtg.12313	70
Allison M.A., Nittrouer C.A., Ogston A.S., Mullarney J.C., Nguyen T.T.	2017	Sedimentation and survival of the Mekong delta: A case study of decreased sediment supply and accelerating rates of relative sea level rise	OCEANOGRAPHY	10.5670/oceanog.2017.318	53
Amer, Reda; Kolker, Alexander S.; Muscietta, Annelise	2017	Propensity for erosion and deposition in a deltaic wetland complex: Implications for river management and coastal restoration	REMOTE SENSING OF ENVIRONMENT	10.1016/j.rse.2017.06.030	31
Bai, Junhong; Zhao, Qingqing; Wang, Wei; Wang, Xin; Jia, Jia; Cui, Baoshan; Liu, Xinhui	2019	Arsenic and heavy metals pollution along a salinity gradient in drained coastal wetland soils: Depth distributions, sources and toxic risks	ECOLOGICAL INDICATORS	10.1016/j.ecolind.2018.08.026	36
Baigun, Claudio R. M.; Puig, Alba; Minotti, Priscilla G.; Kandus, Patricia; Quintana, Ruben; Vicari, Ricardo; Bo, Roberto; Oldani, Norberto O.; Nestler, John A.	2008	Resource use in the Parana River Delta (Argentina): moving away from an ecohydrological approach?	Ecohydrology & Hydrobiology	10.2478/v10104-009-0019-7	32
Bargu, Sibel; Justic, Dubravko; White, John R.; Lane, Robert; Day, John; Paerl, Hans; Raynie, Richard	2019	Mississippi River diversions and phytoplankton dynamics in deltaic Gulf of Mexico estuaries: A review	ESTUARINE COASTAL AND SHELF SCIENCE	10.1016/j.ecss.2019.02.020	43
Birkmann, Joern; Garschagen, Matthias; Vo Van Tuan; Nguyen Thanh Binh	2012	Vulnerability, Coping and Adaptation to Water Related Hazards in the Vietnamese Mekong Delta	MEKONG DELTA SYSTEM: INTERDISCIPLINARY ANALYSES OF A RIVER DELTA	10.1007/978-94-007-3962-8_10	44
Bush, Simon R.; van Zwieten, Paul A. M.; Visser, Leontine; van Dijk, Han; Bosma, Roel; de Boer, Willem F.; Verdegem, Marc	2010	Scenarios for Resilient Shrimp Aquaculture in Tropical Coastal Areas	ECOLOGY AND SOCIETY		56
Chen Z., Xu H., Wang Y.	2021	Ecological degradation of the Yangtze and Nile delta-estuaries in response to dam construction with special reference to monsoonal and arid climate settings	Water (Switzerland)	10.3390/w13091145	68
Chen Z., Xu H., Wang Y.	2021	Ecological degradation of the Yangtze and Nile delta-estuaries in response to dam construction with special reference to monsoonal and arid climate settings	Water (Switzerland)	10.3390/w13091145	69
Cui B., Hua Y., Wang C., Liao X., Tan X., Tao W.	2010	Estimation of ecological water requirements based on habitat response to water level in Huanghe River Delta, China	CHINESE GEOGRAPHICAL SCIENCE	10.1007/s11769-010-0404-6	42
Darby S.E., Dunn F.E., Nicholls R.J., Rahman M., Riddy L.	2015	A first look at the influence of anthropogenic climate change on the future delivery of fluvial sediment to the Ganges-Brahmaputra-Meghna delta	ENVIRONMENTAL SCIENCES: PROCESSES AND IMPACTS	10.1039/c5em00252d	25
Davis M.J., Woo I., De La Cruz S.E.W.	2019	Development and implementation of an empirical habitat change model and decision support tool for estuarine ecosystems	ECOLOGICAL MODELLING	10.1016/j.ecolmodel.2019.108722	37
Day J.W., Colten C., Kemp G.P.	2019	Mississippi Delta Restoration and Protection: Shifting Baselines, Diminishing Resilience, and Growing Nonsustainability	COASTS AND ESTUARIES: THE FUTURE	10.1016/B978-0-12-814003-1.00010-1	26
de Araujo Barbosa C.C., Dearing J., Szabo S., Hossain S., Binh N.T., Nhan D.K., Matthews Z.	2016	Evolutionary social and biogeophysical changes in the Amazon, Ganges‚ÄìBrahmaputra‚ÄìMeghna and Mekong deltas	SUSTAINABILITY SCIENCE	10.1007/s11625-016-0371-7	1
de Araujo Barbosa C.C., Dearing J., Szabo S., Hossain S., Binh N.T., Nhan D.K., Matthews Z.	2016	Evolutionary social and biogeophysical changes in the Amazon, Ganges‚ÄìBrahmaputra‚ÄìMeghna and Mekong deltas	SUSTAINABILITY SCIENCE	10.1007/s11625-016-0371-7	2
de Araujo Barbosa C.C., Dearing J., Szabo S., Hossain S., Binh N.T., Nhan D.K., Matthews Z.	2016	Evolutionary social and biogeophysical changes in the Amazon, Ganges‚ÄìBrahmaputra‚ÄìMeghna and Mekong deltas	SUSTAINABILITY SCIENCE	10.1007/s11625-016-0371-7	3
De Lima A.C.B., Almeida O., Pinedo-Vasquez M., Lee T.M., Rivero S., Schramski S., Mansur A.V.	2020	Climate hazards in small and medium cities in the Amazon Delta and Estuary: challenges for resilience	ENVIRONMENT AND URBANIZATION	10.1177/0956247819874586	58
Deb A.K., Haque C.E.	2011	Sufferings start from the mothers' womb: Vulnerabilities and livelihood war of the small-scale fishers of Bangladesh	SUSTAINABILITY	10.3390/su3122500	27
Deinne C.E., Ajayi D.D.	2019	Dynamics of inequality, poverty and sustainable development of Delta State, Nigeria	GEOJOURNAL	10.1007/s10708-019-10068-4	45
Dou Y., Deadman P.J., Berbés-Blázquez M., Vogt N.D., Almeida O.	2020	Pathways out of poverty through the lens of development resilience: An agent-based simulation	Ecology and Society	10.5751/ES-11842-250403	78
Dubey, Sourabh Kumar; Trivedi, Raman Kumar; Chand, Bimal Kinkar; Mandal, Basudev; Rout, Sangram Keshari	2017	Farmers' perceptions of climate change, impacts on freshwater aquaculture and adaptation strategies in climatic change hotspots: A case of the Indian Sundarban delta	ENVIRONMENTAL DEVELOPMENT	10.1016/j.envdev.2016.12.002	46
Duyen, Tran Nhat Lam; Ranola, Roberto F.; Sander, Bjoern Ole; Wassmann, Reiner; Tien, Nguyen Dinh; Ngoc, Nong Nguyen Khanh	2021	A comparative analysis of gender and youth issues in rice production in North, Central, and South Vietnam	CLIMATE AND DEVELOPMENT	10.1080/17565529.2020.1734771	87
Duyen, Tran Nhat Lam; Ranola, Roberto F.; Sander, Bjoern Ole; Wassmann, Reiner; Tien, Nguyen Dinh; Ngoc, Nong Nguyen Khanh	2021	A comparative analysis of gender and youth issues in rice production in North, Central, and South Vietnam	CLIMATE AND DEVELOPMENT	10.1080/17565529.2020.1734771	88
Freed, Sarah; Barman, Benoy; Dubois, Mark; Flor, Rica Joy; Funge-Smith, Simon; Gregory, Rick; Hadi, Buyung A. R.; Halwart, Matthias; Haque, Mahfuzul; Jagadish, S. V. Krishna; Joffre, Olivier M.; Karim, Manjurul; Kura, Yumiko; McCartney, Matthew; Mondal, Manoranjan; Nguyen, Van Kien; Sinclair, Fergus; Stuart, Alexander M.; Tezzo, Xavier; Yadav, Sudhir; Cohen, Philippa J.	2020	Maintaining Diversity of Integrated Rice and Fish Production Confers Adaptability of Food Systems to Global Change	FRONTIERS IN SUSTAINABLE FOOD SYSTEMS	10.3389/fsufs.2020.576179	82
Garschagen M., Renaud F.G., Birkmann J.	2011	Dynamic Resilience of Peri-Urban Agriculturalists in the Mekong Delta Under Pressures of Socio-Economic Transformation and Climate Change	ADVANCES IN GLOBAL CHANGE RESEARCH	10.1007/978-94-007-0934-8_9	24
Hagenlocher, Michael; Renaud, Fabrice G.; Haas, Susanne; Sebesvari, Zita	2018	Vulnerability and risk of deltaic social-ecological systems exposed to multiple hazards	SCIENCE OF THE TOTAL ENVIRONMENT	10.1016/j.scitotenv.2018.03.013	61
Hoan N.X., Nguyen Khoi D., Trung L.D.	2019	Assessing the adaptive capacity of farmers under the impact of saltwater intrusion in the Vietnamese Mekong Delta	JOURNAL OF ENVIRONMENTAL PLANNING AND MANAGEMENT	10.1080/09640568.2019.1631147	13
Hoang-Anh Le; Gratiot, Nicolas; Santini, William; Ribolzi, Olivier; Duc Tran; Meriaux, Xavier; Deleersnijder, Eric; Soares-Frazao, Sandra	2020	Suspended sediment properties in the Lower Mekong River, from fluvial to estuarine environments	ESTUARINE COASTAL AND SHELF SCIENCE	10.1016/j.ecss.2019.106522	14
Hossain M.S., Eigenbrod F., Amoako Johnson F., Dearing J.A.	2017	Unravelling the interrelationships between ecosystem services and human wellbeing in the Bangladesh delta	INTERNATIONAL JOURNAL OF SUSTAINABLE DEVELOPMENT AND WORLD ECOLOGY	10.1080/13504509.2016.1182087	23
Hossain M.S., Ramirez J., Szabo S., Eigenbrod F., Johnson F.A., Speranza C.I., Dearing J.A.	2020	Participatory modelling for conceptualizing social-ecological system dynamics in the Bangladesh delta	REGIONAL ENVIRONMENTAL CHANGE	10.1007/s10113-020-01599-5	4
Islam S.N., Gnauck A.	2008	Mangrove wetland ecosystems in Ganges-Brahmaputra delta in Bangladesh	FRONTIERS OF EARTH SCIENCE IN CHINA	10.1007/s11707-008-0049-2	47
Islam, Md Mofakkarul; Al Mamun, Md Abdullah	2020	Beyond the risks to food availability - linking climatic hazard vulnerability with the food access of delta-dwelling households	FOOD SECURITY	10.1007/s12571-019-00995-y	33
Jensen, Casper Bruun; Morita, Atsuro	2020	Deltas in Crisis: From Systems to Sophisticated Conjunctions	SUSTAINABILITY	10.3390/su12041322	50
Karczmarski L., Huang S.-L., Chan S.C.Y.	2017	Threshold of long-term survival of a coastal delphinid in anthropogenically degraded environment: Indo-Pacific humpback dolphins in Pearl River Delta	SCIENTIFIC REPORTS	10.1038/srep42900	5
Kattel G.R.	2020	Are freshwater systems in lower mekong basin (Southeast asia) resilient? a synthesis of social-ecological system	Environmental Research Communications	10.1088/2515-7620/abcca9	77
Kumar P., Avtar R., Dasgupta R., Johnson B.A., Mukherjee A., Ahsan M.N., Nguyen D.C.H., Nguyen H.Q., Shaw R., Mishra B.K.	2020	Socio-hydrology: A key approach for adaptation to water scarcity and achieving human well-being in large riverine islands	Progress in Disaster Science	10.1016/j.pdisas.2020.100134	74
Kumar P., Avtar R., Dasgupta R., Johnson B.A., Mukherjee A., Ahsan M.N., Nguyen D.C.H., Nguyen H.Q., Shaw R., Mishra B.K.	2020	Socio-hydrology: A key approach for adaptation to water scarcity and achieving human well-being in large riverine islands	Progress in Disaster Science	10.1016/j.pdisas.2020.100134	75
Lam N.S.-N., Xu Y.J., Liu K.-B., Dismukes D.E., Reams M., Pace R.K., Qiang Y., Narra S., Li K., Bianchette T.A., Cai H., Zou L., Mihunov V.	2018	Understanding the Mississippi River delta as a coupled natural-human system: Research methods, challenges, and prospects	WATER (SWITZERLAND)	10.3390/w10081054	38
Lawson G., Guaralda M., Nguyen P.N.	2021	Water urbanism and “living with flooding”: a case study in the Mekong Delta, Vietnam	Housing and Society	10.1080/08882746.2021.1978041	71
Leauthaud, Crystele; Duvail, Stephanie; Hamerlynck, Olivier; Paul, Jean-Luc; Cochet, Hubert; Nyunja, Judith; Albergel, Jean; Gruenberger, Olivier	2013	Floods and livelihoods: The impact of changing water resources on wetland agro-ecological production systems in the Tana River Delta, Kenya	GLOBAL ENVIRONMENTAL CHANGE-HUMAN AND POLICY DIMENSIONS	10.1016/j.gloenvcha.2012.09.003	30
Liu B., Peng S., Liao Y., Long W.	2018	The causes and impacts of water resources crises in the Pearl River Delta	JOURNAL OF CLEANER PRODUCTION	10.1016/j.jclepro.2017.12.203	28
Lomeli-Banda, Marcelo A.; Ramirez-Hernandez, Jorge; Rodriguez-Burgueno, Jesus Eliana; Salazar-Briones, Carlos	2021	The role of hydrological processes in ecosystem conservation: Comprehensive water management for a wetland in an arid climate	HYDROLOGICAL PROCESSES	10.1002/hyp.14013	84
Long N.V., Phi P.H., Thinh D.D., The N.T.M.	2020	Flood Risk and Adaptation in Floodplain Cities - Toward Flood-Resilient Urban Design in the Mekong Delta	IOP CONFERENCE SERIES: MATERIALS SCIENCE AND ENGINEERING	10.1088/1757-899X/782/5/052038	51
Lusweti S., Bonventure O., Shauri H.	2020	Quality of life: Coping strategies and innovations among forced migrants in encampment in the tana delta in Kenya	Health in Diversity – Diversity in Health: (Forced) Migration, Social Diversification, and Health in a Changing World	10.1007/978-3-658-29177-8_10	79
Lwin K.K., Pal I., Shrestha S., Warnitchai P.	2020	Assessing social resilience of flood-vulnerable communities in Ayeyarwady Delta, Myanmar	International Journal of Disaster Risk Reduction	10.1016/j.ijdrr.2020.101745	76
Marchand, M.	2008	Differential vulnerability in coastal communities: evidence and lessons learned from two deltas	FLOOD RECOVERY, INNOVATION AND RESPONSE		19
Marchand, M.	2008	Differential vulnerability in coastal communities: evidence and lessons learned from two deltas	FLOOD RECOVERY, INNOVATION AND RESPONSE		20
Marriner N., Flaux C., Morhange C., Kaniewski D.	2012	Nile Delta's sinking past: Quantifiable links with Holocene compaction and climate-driven changes in sediment supply?	GEOLOGY	10.1130/G33209.1	21
Marriner, Nick; Flaux, Clement; Stanley, Jean-Daniel; Morhange, Christophe	2013	Tracking Nile Delta Vulnerability to Holocene Change	Figshare	10.1371/journal.pone.0069195.s001	15
Min Z.Y., Bhaktikul K., Aroonsrimorakot S., Sucharitakul S., Tabucanon A.S., Siswoyo B.E.	2020	Factors related to coastal communities’ water-related natural disaster awareness, preparedness, resilience and recovery in three cyclone nargis affected areas in the ayeyarwaddy delta region, Myanmar	Environment and Natural Resources Journal	10.32526/ennrj.18.3.2020.29	80
Minar, M. H.; Hossain, M. B.; Shamsuddin, M. D.	2013	Climate change and coastal zone of Bangladesh: vulnerability, resilience and adaptability.	Middle East Journal of Scientific Research		34
Minh Tu Nguyen; Renaud, Fabrice G.; Sebesvari, Zita	2019	Drivers of change and adaptation pathways of agricultural systems facing increased salinity intrusion in coastal areas of the Mekong and Red River deltas in Vietnam	ENVIRONMENTAL SCIENCE & POLICY	10.1016/j.envsci.2018.10.016	17
Minh Tu Nguyen; Renaud, Fabrice G.; Sebesvari, Zita	2019	Drivers of change and adaptation pathways of agricultural systems facing increased salinity intrusion in coastal areas of the Mekong and Red River deltas in Vietnam	ENVIRONMENTAL SCIENCE & POLICY	10.1016/j.envsci.2018.10.016	18
Morand P., Kodio A., Andrew N., Sinaba F., Lemoalle J., B√©n√© C.	2012	Vulnerability and adaptation of African rural populations to hydro-climate change: Experience from fishing communities in the Inner Niger Delta (Mali)	CLIMATIC CHANGE	10.1007/s10584-012-0492-7	65
Motsltolaplte M.R., Kgathi D.L., Vanderpost C.	2014	Rural livelihoods and household adaptation to extreme flooding in the Okavango Delta, Botswana	FLOODING: RISK FACTORS, ENVIRONMENTAL IMPACTS AND MANAGEMENT STRATEGIES		41
Nguyen K.V., James H.	2013	Measuring household resilience to floods: A case study in the Vietnamese Mekong River Delta	ECOLOGY AND SOCIETY	10.5751/ES-05427-180313	40
Nguyen Minh Quang; de Wit, Joop	2020	Transformative learning and grassroots climate adaptation: case studies in Vietnam's Mekong delta	NATURE CONSERVATION-BULGARIA	10.3897/natureconservation.39.29551	86
Nguyen Q.H., Tran D.D., Dang K.K., Korbee D., Pham L.D.M.H., Vu L.T., Luu T.T., Ho L.H., Nguyen P.T., T. Ngo T.T., Nguyen D.T.K., Wyatt A., van Aalst M., Tran T.A., Sea W.B.	2020	Land-use dynamics in the Mekong delta: From national policy to livelihood sustainability	SUSTAINABLE DEVELOPMENT	10.1002/sd.2036	6
Nguyen Van Long; Cheng, Yuning; Tu Dam Ngoc Le	2020	Flood-resilient urban design based on the indigenous landscape in the city of Can Tho, Vietnam	URBAN ECOSYSTEMS	10.1007/s11252-020-00941-3	59
Nguyen, H. Q.; Tran, D. D.; Luan, P. D. M. H.; Ho, L. H.; Loan, V. T. K.; Ngoc, P. T. Anh; Quang, N. D.; Wyatt, A.; Sea, W.	2020	Socio-ecological resilience of mangrove-shrimp models under various threats exacerbated from salinity intrusion in coastal area of the Vietnamese Mekong Delta	INTERNATIONAL JOURNAL OF SUSTAINABLE DEVELOPMENT AND WORLD ECOLOGY	10.1080/13504509.2020.1731859	48
Nijhuis S., Xiong L., Cannatella D.	2021	Towards a Landscape-based Regional Design Approach for Adaptive Transformation in Urbanizing Deltas	Research in Urbanism Series	10.7480/rius.6.94	66
Norgaard R.B., Wiens J.A., Brandt S.B., Canuel E.A., Collier T.K., Dale V.H., Fernando H.J.S., Holzer T.L., Luoma S.N., Resh V.H.	2021	Preparing Scientists, Policy-Makers, and Managers for a Fast-Forward Future	San Francisco Estuary and Watershed Science	10.15447/SFEWS.2021V19ISS2ART2	73
Paille, Mary; Reams, Margaret; Argote, Jennifer; Lam, Nina S. -N.; Kirby, Ryan	2016	Influences on Adaptive Planning to Reduce Flood Risks among Parishes in South Louisiana	WATER	10.3390/w8020057	7
Prado P., Alcaraz C., Benito X., Caiola N., Ib√°√±ez C.	2019	Pristine vs. human-altered Ebro Delta habitats display contrasting resilience to RSLR	SCIENCE OF THE TOTAL ENVIRONMENT	10.1016/j.scitotenv.2018.11.318	60
Rahman M.A., Dawes L., Donehue P., Rahman M.R.	2021	Cross-temporal analysis of disaster vulnerability of the southwest coastal communities in Bangladesh	Regional Environmental Change	10.1007/s10113-021-01797-9	67
Rahman M.K., Crawford T.W., Paul B.K., Sariful Islam M., Curtis S., Giashuddin Miah M., Rafiqul Islam M.	2021	Riverbank Erosions, Coping Strategies, and Resilience Thinking of the Lower-Meghna River Basin Community, Bangladesh	Climate Change Management	10.1007/978-3-030-77259-8_13	72
Renaud F.G., Le T.T.H., Lindener C., Guong V.T., Sebesvari Z.	2015	Resilience and shifts in agro-ecosystems facing increasing sea-level rise and salinity intrusion in Ben Tre Province, Mekong Delta	CLIMATIC CHANGE	10.1007/s10584-014-1113-4	39
Renaud F.G., Syvitski J.P.M., Sebesvari Z., Werners S.E., Kremer H., Kuenzer C., Ramesh R., Jeuken A., Friedrich J.	2013	Tipping from the Holocene to the Anthropocene: How threatened are major world deltas?	CURRENT OPINION IN ENVIRONMENTAL SUSTAINABILITY	10.1016/j.cosust.2013.11.007	8
Renaud F.G., Syvitski J.P.M., Sebesvari Z., Werners S.E., Kremer H., Kuenzer C., Ramesh R., Jeuken A., Friedrich J.	2013	Tipping from the Holocene to the Anthropocene: How threatened are major world deltas?	CURRENT OPINION IN ENVIRONMENTAL SUSTAINABILITY	10.1016/j.cosust.2013.11.007	9
Renaud F.G., Syvitski J.P.M., Sebesvari Z., Werners S.E., Kremer H., Kuenzer C., Ramesh R., Jeuken A., Friedrich J.	2013	Tipping from the Holocene to the Anthropocene: How threatened are major world deltas?	CURRENT OPINION IN ENVIRONMENTAL SUSTAINABILITY	10.1016/j.cosust.2013.11.007	10
Renaud F.G., Syvitski J.P.M., Sebesvari Z., Werners S.E., Kremer H., Kuenzer C., Ramesh R., Jeuken A., Friedrich J.	2013	Tipping from the Holocene to the Anthropocene: How threatened are major world deltas?	CURRENT OPINION IN ENVIRONMENTAL SUSTAINABILITY	10.1016/j.cosust.2013.11.007	11
Renaud F.G., Syvitski J.P.M., Sebesvari Z., Werners S.E., Kremer H., Kuenzer C., Ramesh R., Jeuken A., Friedrich J.	2013	Tipping from the Holocene to the Anthropocene: How threatened are major world deltas?	CURRENT OPINION IN ENVIRONMENTAL SUSTAINABILITY	10.1016/j.cosust.2013.11.007	12
Rivera-Torres, Mariana; Gerlak, Andrea K.	2021	Evolving together: transboundary water governance in the Colorado River Basin	INTERNATIONAL ENVIRONMENTAL AGREEMENTS-POLITICS LAW AND ECONOMICS	10.1007/s10784-021-09538-3	81
Sadik M.S., Shaw R., Rahman M.R., Nakagawa H., Kawaike K.	2017	Event-consequence chain of climate change-induced salinity intrusion in Sundarbans mangrove socioecological system, Bangladesh	SCIENCE AND TECHNOLOGY IN DISASTER RISK REDUCTION IN ASIA: POTENTIALS AND CHALLENGES	10.1016/B978-0-12-812711-7.00006-7	63
Sanchez-Arcilla, Agustin; Garcia-Leon, Manuel; Gracia, Vicente; Devoy, Robert; Stanica, Adrian; Gault, Jeremy	2016	Managing coastal environments under climate change: Pathways to adaptation	SCIENCE OF THE TOTAL ENVIRONMENT	10.1016/j.scitotenv.2016.01.124	64
Sherin V.R., Durand F., Papa F., Islam A.S., Gopalakrishna V.V., Khaki M., Suneel V.	2020	Recent salinity intrusion in the Bengal delta: Observations and possible causes	CONTINENTAL SHELF RESEARCH	10.1016/j.csr.2020.104142	52
Shinn J.E.	2018	Toward anticipatory adaptation: Transforming social-ecological vulnerabilities in the Okavango Delta, Botswana	GEOGRAPHICAL JOURNAL	10.1111/geoj.12244	29
Shinn J.E.	2016	Adaptive environmental governance of changing social-ecological systems: Empirical insights from the Okavango Delta, Botswana	GLOBAL ENVIRONMENTAL CHANGE	10.1016/j.gloenvcha.2016.06.011	54
Silliman, Brian R.; Dixon, Philip M.; Wobus, Cameron; He, Qiang; Daleo, Pedro; Hughes, Brent B.; Rissing, Matthew; Willis, Jonathan M.; Hester, Mark W.	2016	Thresholds in marsh resilience to the Deepwater Horizon oil spill	SCIENTIFIC REPORTS	10.1038/srep32520	55
Thi Thanh Hoai Pham; Diez, Javier Revilla; Garschagen, Matthias	2021	A typology of household livelihood changes in rural coastal areas of the Vietnamese Mekong Delta-Capturing the heterogeneity and complexity of the social-ecological context	SINGAPORE JOURNAL OF TROPICAL GEOGRAPHY	10.1111/sjtg.12335	83
Wardekker J.A., de Jong A., Knoop J.M., van der Sluijs J.P.	2010	Operationalising a resilience approach to adapting an urban delta to uncertain climate changes	TECHNOLOGICAL FORECASTING AND SOCIAL CHANGE	10.1016/j.techfore.2009.11.005	35
Wright, Kyle; Hiatt, Matthew; Passalacqua, Paola	2018	Hydrological Connectivity in Vegetated River Deltas: The Importance of Patchiness Below a Threshold	GEOPHYSICAL RESEARCH LETTERS	10.1029/2018GL079183	62
Xu Y.J., Lam N.S.-N., Liu K.-B.	2018	Assessing resilience and sustainability of the Mississippi River Delta as a coupled natural-human system	WATER (SWITZERLAND)	10.3390/w10101317	49
Y√°√±ez-Arancibia A., Day J.W.	2004	Environmental sub-regions in the Gulf of Mexico coastal zone: The ecosystem approach as an integrated management tool	OCEAN AND COASTAL MANAGEMENT	10.1016/j.ocecoaman.2004.12.010	57
Zhang, H.; Sun, T.; Yang, W.	2020	Short-Term Environmental Flow Assessment of a Functional Estuarine Tidal Flat Ecosystem: A Nonlinear Ecological Response to Flow Alteration	WATER RESOURCES RESEARCH	10.1029/2020WR027084	85

## Sheet: Review
ID	Database	Authors	Title	Year	Source	Type	DOI	Reviewer	Decision	Latitude	Longitude	Delta	SpatialScale	TemporalScale	Reviewer comment ("what tipping point is described in the paper?")	Lead-up cause (as stated in the paper)	Causes	Tipping point cause (as stated in the paper)	Tipping point cause (standardised)	TippingPoint	PositiveConsequences	NegativeConsequences
	WoS	[Anonymous]	46th ESAO Congress 3-7 September 2019 Hannover, Germany Abstracts	2019	INTERNATIONAL JOURNAL OF ARTIFICIAL ORGANS	J	10.1177/0391398819860985		Rejected on title
	WoS	[Anonymous]	Abstracts of papers presented at the 59th Annual Meeting held in Atlantic City, New Jersey on April 13-18, 1975.	1975	Federation Proceedings	J			Rejected on title
	WoS	[Anonymous]	American Heart Association, 28th Scientific Sessions, New Orleans, La., October 1955.	1955	Circulation	J			Rejected on title
	WoS	[Anonymous]	News of the Lepidopterists' Society - 2011 season summary.	2012	News of the Lepidopterists' Society	J			Rejected on title
	WoS	[Anonymous]	News of the Lepidopterists' society - 2012 Season Summary.	2013	News of the Lepidopterists' Society	J			Rejected on title
	WoS	[Anonymous]	News of the lepidopterists' society.	2017	News of the Lepidopterists' Society	J			Rejected on title
	WoS	[Anonymous]	Organized programs to utilize natural enemies of pests in Canada, Mexico, United States. Papers presented at the Joint Symposium, National Meeting of the Entomological Society of America, Nov.30-Dec.4, 1975, New Orleans, Louisiana.	1976	Organized programs to utilize natural enemies of pests in Canada, Mexico, United States. Papers presented at the Joint Symposium, National Meeting of the Entomological Society of America, Nov.30-Dec.4, 1975, New Orleans, Louisiana.	J			Rejected on title
	WoS	[Anonymous]	Proceedings of the IV Symposium of the Brazilian Association of Equine veterinarians - Abraveq - Nordeste, Praia de Portos de Galinhas, Ipojuca, Pernambuco, Brazil, 24-26 September 2010.	2010	Ciencia Veterinaria nos Tropicos	J			Rejected on title
	WoS	[Anonymous]	Proceedings of the Seventh Congress of the International Society of Sugar Cane Technologists, Brisbane, 25th August-15th September, 1950.	1951	Proceedings of the Seventh Congress of the International Society of Sugar Cane Technologists, Brisbane, 25th August-15th September, 1950.	J			Rejected on title
	WoS	[Anonymous]	Pueraria lobata.	2007	Bulletin OEPP/EPPO Bulletin	J	10.1111/j.1365-2338.2007.01113.x		Rejected on title
	WoS	[Anonymous]	Results of 1954 fungicide tests.	1955	Agric. Chem.	J			Rejected on title
	WoS	[Anonymous]	Special Issue: Community preparedness: connecting virtual villages.	2019	American Journal of Public Health	J	10.2105/AJPH.2019.305272		Rejected on title
	WoS	[Anonymous]	Special Issue: Health policy affects health outcomes: community determinants of health.	2018	Progress in Community Health Partnerships: Research, Education and Action	J			Rejected on title
	WoS	[Anonymous]	Special Issue: Substance use under conditions of uncertainty and trauma.	2009	Substance Use and Misuse	J	10.3109/10826080902961971		Rejected on title
	WoS	[Anonymous]	Symposium on fifty years of fat and oil research in selected countries of the world. (Condensed from. the original versions, which were presented at the 50th anniversary meeting of the American Oil Chemists' Society, New Orleans, La, April 1959.).	1959	Journal of the American Oil Chemists Society	J			Rejected on title
	WoS	[Anonymous]	The Argentine citrus-growing conference [1952].	1952	Idia	J			Rejected on title
	SCOPUS	[No author name available]	Gulf of Mexico regional ecosystem restoration strategy	2012	GULF COAST ECOSYSTEM RESTORATION STRATEGY AND LONG-TERM RECOVERY PLAN	Book Chapter		Cai-Hue.L	Rejected on abstract
	SCOPUS	[No author name available]	Corrigendum to: The impact of acute stress on cognitive functioning: a matter of cognitive demands? (Cognitive Neuropsychiatry, (2017), 22, 1, (69-82), 10.1080/13546805.2016.1261014)	2017	COGNITIVE NEUROPSYCHIATRY	Erratum	10.1080/13546805.2018.1482816		Rejected on title
	SCOPUS	[No author name available]	Corrigendum: Dynamics, persistence, and genetic management of the endangered Florida panther population (Wildlife Monographs, (2019), 203, 1, (3-35), 10.1002/wmon.1041)	2021	Wildlife Monographs	Erratum	10.1002/wmon.1065	Cai Ladd	Rejected on title
	SCOPUS	[No author name available]	Ocean: Past, Present and Future - 2012 IEEE/OES Baltic International Symposium, BALTIC 2012	2012	OCEAN: PAST, PRESENT AND FUTURE - 2012 IEEE/OES BALTIC INTERNATIONAL SYMPOSIUM, BALTIC 2012	Conference Review			Rejected on title
	SCOPUS	[No author name available]	Proceedings of IEEE Computer Society Annual Symposium on VLSI, ISVLSI	2002	PROCEEDINGS OF IEEE COMPUTER SOCIETY ANNUAL SYMPOSIUM ON VLSI, ISVLSI	Conference Review			Rejected on title
	SCOPUS	[No author name available]	Proceedings of SPIE - The International Society for Optical Engineering	2016	PROCEEDINGS OF SPIE - THE INTERNATIONAL SOCIETY FOR OPTICAL ENGINEERING	Conference Review			Rejected on title
	SCOPUS	[No author name available]	Proceedings of the 18th International Conference of Hong Kong Society for Transportation Studies, HKSTS 2013 - Travel Behaviour and Society	2013	PROCEEDINGS OF THE 18TH INTERNATIONAL CONFERENCE OF HONG KONG SOCIETY FOR TRANSPORTATION STUDIES, HKSTS 2013 - TRAVEL BEHAVIOUR AND SOCIETY	Conference Review			Rejected on title
	SCOPUS	[No author name available]	Proceedings of the 7th International Conference on the Mediterranean Coastal Environment, MEDCOAST 2005	2005	PROCEEDINGS OF THE 7TH INTERNATIONAL CONFERENCE ON THE MEDITERRANEAN COASTAL ENVIRONMENT, MEDCOAST 2005	Conference Review			Rejected on title
	SCOPUS	√Ålvarez G., Sundaram B.	Stark resonances stemming from continuum thresholds	2003	PHYSICAL REVIEW A - ATOMIC, MOLECULAR, AND OPTICAL PHYSICS	Article	10.1103/PhysRevA.68.013407		Rejected on title
	SCOPUS	√ñzcan √ñ., Belli A.K., √áetin E.S., Kara M., √áelik √ñ.ƒ∞., Kaplan M., Kayƒ±lƒ±oƒülu S.I., D√∂nmez C., Polat M.	Upregulation of SIRT1 gene in gastric adenocarcinoma	2019	TURKISH JOURNAL OF GASTROENTEROLOGY	Article	10.5152/tjg.2019.18550		Rejected on title
	SCOPUS	√òstergaard S√∏rensen T., Stockmeyer E.	On the convergence of eigenfunctions to threshold energy states	2008	PROCEEDINGS OF THE ROYAL SOCIETY OF EDINBURGH SECTION A: MATHEMATICS	Article	10.1017/S0308210506000606		Rejected on title
	SCOPUS	≈öwierczek K., Klimkowicz A., Nishihara K., Kobayashi S., Takasaki A., Alanizy M., Kolesnik S., Dabrowski B., Seong S., Kang J.	Oxygen storage properties of hexagonal HoMnO3+: Œ¥	2017	PHYSICAL CHEMISTRY CHEMICAL PHYSICS	Article	10.1039/c7cp03556j		Rejected on title
	SCOPUS	Aa Y., Cao Z.-H., Hu W.-R.	Transition to chaos in the floating half zone convection	2007	CHINESE PHYSICS LETTERS	Article	10.1088/0256-307X/24/2/048		Rejected on title
	WoS	Abayi, Juma John Moses; Gore, Christopher Tombe; Nagawa, Christine; Bandowe, Benjamin A. Musa; Matovu, Henry; Mubiru, Edward; Ngeno, Emily Chelangat; Odongo, Silver; Sillanpaa, Mika; Ssebugere, Patrick	Polycyclic aromatic hydrocarbons in sediments and fish species from the White Nile, East Africa: Bioaccumulation potential, source apportionment, ecological and health risk assessment	2021	ENVIRONMENTAL POLLUTION	J	10.1016/j.envpol.2021.116855	Cai Ladd	Rejected on title
	WoS	Abd-Elaty, Ismail; Sallam, Gehan A. H.; Straface, Salvatore; Scozzari, Andrea	Effects of climate change on the design of subsurface drainage systems in coastal aquifers in arid/semi-arid regions: Case study of the Nile delta	2019	SCIENCE OF THE TOTAL ENVIRONMENT	J	10.1016/j.scitotenv.2019.03.483	Emilie-Tanh	Rejected on abstract
	SCOPUS	Abdallah M.A.M.	Ecological risk assessment of heavy metals from the surficial sediments of a shallow coastal lagoon, Egypt	2011	ENVIRONMENTAL TECHNOLOGY	Article	10.1080/09593330.2010.521956		Rejected on title
	WoS	Abdi, Hengameh; Kazemian, Elham; Gharibzadeh, Safoora; Amouzegar, Atieh; Mehran, Ladan; Tohidi, Maryam; Rashvandi, Zahra; Azizi, Fereidoun	Association between Thyroid Function and Body Mass Index: A 10-Year Follow-Up	2017	ANNALS OF NUTRITION AND METABOLISM	J	10.1159/000477497		Rejected on title
	SCOPUS	Abdrabo M.A., Hassaan M.A.	An integrated framework for urban resilience to climate change - Case study: Sea level rise impacts on the Nile Delta coastal urban areas	2015	URBAN CLIMATE	Article	10.1016/j.uclim.2015.09.005	Cai-Hue.L	Rejected on abstract
	WoS	Abdulgader, Shima M.; van Rijswijk, Amike; Whitelaw, Andrew; Newton-Foot, Mae	The association between pathogen factors and clinical outcomes in patients with Staphylococcus aureus bacteraemia in a tertiary hospital, Cape Town	2020	INTERNATIONAL JOURNAL OF INFECTIOUS DISEASES	J	10.1016/j.ijid.2019.11.032		Rejected on title
	WoS	Abdulgader, Shima M.; van Rijswijk, Amike; Whitelaw, Andrew; Newton-Foot, Mae	The association between pathogen factors and clinical outcomes in patients with Staphylococcus aureus bacteraemia in a tertiary hospital, Cape Town	2020	INTERNATIONAL JOURNAL OF INFECTIOUS DISEASES	J	10.1016/j.ijid.2019.11.032	Cai Ladd	Rejected on title
	SCOPUS	Abe H., Watanabe Y.	Low-temperature aging characteristics and SCC behaviors of type 316L welds	2007	CANADIAN NUCLEAR SOCIETY - 13TH INTERNATIONAL CONFERENCE ON ENVIRONMENTAL DEGRADATION OF MATERIALS IN NUCLEAR POWER SYSTEMS 2007	Conference Paper			Rejected on title
	WoS	Abedin, KS	Observation of strong stimulated Brillouin scattering in single-mode As2Se3 chalcogenide fiber	2005	OPTICS EXPRESS	J	10.1364/OPEX.13.010266		Rejected on title
	WoS	Abernethy, B; Rutherfurd, ID	Does the weight of riparian trees destabilize riverbanks?	2000	REGULATED RIVERS-RESEARCH & MANAGEMENT	J	10.1002/1099-1646(200011/12)16:6<565::AID-RRR585>3.0.CO;2-1		Rejected on title
	SCOPUS	Abraham I., Abraham R., Desolneux A., Li-Thiao-Te S.	Significant edges in the case of non-stationary Gaussian noise	2007	PATTERN RECOGNITION	Article	10.1016/j.patcog.2007.02.015		Rejected on title
	SCOPUS	Abrahams A.M., Evans C.R.	Universality in axisymmetric vacuum collapse	1994	PHYSICAL REVIEW D	Article	10.1103/PhysRevD.49.3998		Rejected on title
	WoS	Abramson, David M.; Park, Yoon Soo; Stehling-Ariza, Tasha; Redlener, Irwin	Children as Bellwethers of Recovery: Dysfunctional Systems and the Effects of Parents, Households, and Neighborhoods on Serious Emotional Disturbance in Children After Hurricane Katrina	2010	DISASTER MEDICINE AND PUBLIC HEALTH PREPAREDNESS	J	10.1001/dmp.2010.7		Rejected on title
	SCOPUS	Abu R., Reed M.G.	Adaptation through bricolage: Indigenous responses to long-term social-ecological change in the Saskatchewan River Delta, Canada	2018	CANADIAN GEOGRAPHER	Article	10.1111/cag.12469	Indrajit-Giang.N	Rejected on abstract
	WoS	Abu-Farsakh, Murad; Dhakal, Sanjay; Chen, Qiming	Laboratory characterization of cementitiously treated/stabilized very weak subgrade soil under cyclic loading	2015	SOILS AND FOUNDATIONS	J	10.1016/j.sandf.2015.04.003		Rejected on title
	SCOPUS	Abu-Raddad L.J.	Pion-nucleus optical potential valid up to the Œî-resonance region	2002	PHYSICAL REVIEW C - NUCLEAR PHYSICS	Article	10.1103/PhysRevC.66.064601		Rejected on title
	WoS	Abudouwufu, Tushagu; Zhang, Min; Cheng, Shichao; Zeng, Hao; Yang, Zhihua; Pan, Shilie	K2Na(IO3)(2)(I3O8) with Strong Second Harmonic Generation Response Activated by Two Types of Isolated Iodate Anions	2020	CHEMISTRY OF MATERIALS	J	10.1021/acs.chemmater.0c00878	Cai Ladd	Rejected on title
	WoS	Achour, Amani; Derouiche, Abdelkader; Barhoumi, Badreddine; Kort, Badreddine; Cherif, Driss; Bouabdallah, Sondes; Sakly, Mohsen; Ben Rhouma, Khemais; Touil, Soufiane; Driss, Mohamed Ridha; Tebourbi, Olfa	Organochlorine pesticides and polychlorinated biphenyls in human adipose tissue from northern Tunisia: Current extent of contamination and contributions of socio-demographic characteristics and dietary habits	2017	ENVIRONMENTAL RESEARCH	J	10.1016/j.envres.2017.04.021		Rejected on title
	WoS	Ackerman, JT	Of mice and mallards: positive indirect effects of coexisting prey on waterfowl nest success	2002	OIKOS	J	10.1034/j.1600-0706.2002.11802.x		Rejected on title
	WoS	Acko, D. K.; Baricevic, D.	Suitability of approved hemp (Cannabis sativa L. var. sativa) varieties in Slovenia for hemp production and processing feasibility.	2002	Novi izzivi v poljedelstvu 2002. Zbornik simpozija, Ljubljana, Slovenia 5-6 decembra 2002	B			Rejected on title
	WoS	Adame, M. F.; Fry, B.; Gamboa, J. N.; Herrera-Silveira, J. A.	Nutrient subsidies delivered by seabirds to mangrove islands	2015	MARINE ECOLOGY PROGRESS SERIES	J	10.3354/meps11197	Thorsten-Lan.N	Rejected on abstract
	WoS	Adams, Helen; Adger, W. Neil; Ahmad, Sate; Ahmed, Ali; Begum, Dilruba; Matthews, Zoe; Rahman, Mohammed Mofizur; Nilsen, Kristine; Gurney, Georgina Grace; Streatfield, Peter Kim	Multi-dimensional well-being associated with economic dependence on ecosystem services in deltaic social-ecological systems of Bangladesh	2020	REGIONAL ENVIRONMENTAL CHANGE	J	10.1007/s10113-020-01620-x	Cai-Hue.L	Rejected on abstract
16	WoS	Adams, Helen; Kay, Susan	Migration as a human affair: Integrating individual stress thresholds into quantitative models of climate migration	2019	ENVIRONMENTAL SCIENCE & POLICY	J	10.1016/j.envsci.2018.10.015	Sumana-Ha	Keep	22.5549	90.875	Ganges-Brahmaputra-Meghna	Delta	Decades	Climate outmigration	sea level rise; storm surges; salinization; erosion	erosion; flooding (coastal); salinization; sea level rise	psychological propensity to move; Capital (quite a long list, grouped into physical, financial, social, humnam and natural); mobility (place-attachment); residential satisfaction	place attachment decline; place attachment decline; place attachment decline; NA		Successful migration	Difficult migration
	SCOPUS	Adatia A., Rainsford K.D., Kean W.F.	Osteoarthritis of the knee and hip. Part I: Aetiology and pathogenesis as a basis for pharmacotherapy	2012	JOURNAL OF PHARMACY AND PHARMACOLOGY	Review	10.1111/j.2042-7158.2012.01458.x		Rejected on title
	SCOPUS	Adawi I.	Surface effect in secondary and photoelectric emission	1964	PHYSICAL REVIEW	Article	10.1103/PhysRev.134.A1649		Rejected on title
	SCOPUS	Adelman T.L., McCarten J., Maher M.P., Dicarlo D.A., Thorne R.E.	Low-temperature charge-density-wave dynamics and switching in NbSe3	1993	PHYSICAL REVIEW B	Article	10.1103/PhysRevB.47.4033		Rejected on title
22	SCOPUS	Admiraal W., De Ruyter Van Steveninck E.D., A.M. De Kruijf H.	Environmental stress in five aquatic ecosystems in the floodplain of the River Rhine	1989	SCIENCE OF THE TOTAL ENVIRONMENT, THE	Article	10.1016/0048-9697(89)90022-3	Indrajit-Giang.N	Keep	51.873	4.17233	Rhine-Meuse-Scheldt	Delta	Decades	Tipping points are not explicitely addressed. This being said the paper focuses on 5 case study areas and looks at how pollution affects different aquatic ecosystems. Dramatic changes in these, both in terms of degradation and restoration are shown. For the rest of the inputs here, I focus on case 4 (lowland lakes)	human development	development	pollution; eutrophication; damming	damming; eutrophication; pollution		ecosystem adaptation	ecosystem degradation
	SCOPUS	Agakishiev G., Balanda A., Belver D., Belyaev A., Berger-Chen J.C., Blanco A., B√∂hmer M., Boyard J.L., Cabanelas P., Castro E., Chernenko S., Christ T., Destefanis M., Dohrmann F., Dybczak A., Epple E., Fabbietti L., Fateev O.V., Finocchiaro P., Fonte P., Friese J., Fr√∂hlich I., Galatyuk T., Garz√≥n J.A., Gernh√§user R., Gilardi C., Golubeva M., Gonz√°lez-D√≠az D., Guber F., Gumberidze M., Hein…	Baryonic resonances close to the KÃÑN threshold: The case of Œ£(1385)+ in pp collisions	2012	PHYSICAL REVIEW C - NUCLEAR PHYSICS	Article	10.1103/PhysRevC.85.035203		Rejected on title
	SCOPUS	Agakishiev G., Balanda A., Belver D., Belyaev A., Blanco A., B√∂hmer M., Boyard J.L., Cabanelas P., Castro E., Chernenko S., Christ T., Destefanis M., Dohrmann F., Dybczak A., Eberl T., Epple E., Fabbietti L., Fateev O., Finocchiaro P., Fonte P., Friese J., Fr√∂hlich I., Galatyuk T., Garz√≥n J.A., Gernh√§user R., Gilardi C., Golubeva M., Gonz√°lez-D√≠az D., Guber F., Gumberidze M., Heinz T., Henn…	Dielectron production in Ar + KCl collisions at 1.76A GeV	2011	PHYSICAL REVIEW C - NUCLEAR PHYSICS	Article	10.1103/PhysRevC.84.014902		Rejected on title
	SCOPUS	Agarwal G.S., Tewari S.P.	Optical bistability with dispersion	1980	PHYSICAL REVIEW A	Article	10.1103/PhysRevA.21.1638		Rejected on title
	SCOPUS	Agarwala S., Tong M., Ballegeer D.G., Nummila K., Ketterson A.A., Adesida I.	Characterization of selective reactive ion etching effects on delta-doped GaAs/AlGaAs MODFET layers	1993	JOURNAL OF ELECTRONIC MATERIALS	Article	10.1007/BF02661665		Rejected on title
	SCOPUS	Aggarwal S., Sreeja K.S., Chakrabarti S., Palkar V.R., Bhattacharyya A.R.	Fabrication and characterization of flexible films of poly(vinylidene fluoride)/Pb(Fe0.5Ti0.5)O3-Œ¥ multi-ferroic nano-composite	2016	RSC ADVANCES	Article	10.1039/c6ra01306f		Rejected on title
	WoS	Agostoni, P; Bianchi, M; Moraschi, A; Palermo, P; Cattadori, G; La Gioia, R; Bussotti, M; Wasserman, K	Work-rate affects cardiopulmonary exercise test results in heart failure	2005	EUROPEAN JOURNAL OF HEART FAILURE	J	10.1016/j.ejheart.2004.06.007		Rejected on title
	SCOPUS	Aguekian V., Monozon B.	Effect of vertical transport on superlattice luminescence in the presence of an in-plane magnetic field	1997	PHYSICAL REVIEW B - CONDENSED MATTER AND MATERIALS PHYSICS	Article	10.1103/PhysRevB.56.1479		Rejected on title
	WoS	Aguiar, D. R. D.; Pinho, J. B. (Editors)	Natural and environmental resources.	1998	Agronegocio Brasileiro: desafios e perspectivas. 36 Congresso Brasileiro de Economia e Sociologia Rural, Pocos de Caldas, Minas Gerais, Brazil, 10-14 August 1998.	J			Rejected on title
	WoS	Aguiar, V. M. de C.; Neto, J. A. B.; Quaresma, V. da S.; Bastos, A. C.; Athayde, J. P. M. de	Bioavailability and ecological risks of trace metals in bottom sediments from Doce river continental shelf before and after the biggest environmental disaster in Brazil: the collapse of the Fundao dam.	2020	Journal of Environmental Management	J	10.1016/j.jenvman.2020.111086	Cai Ladd	Rejected on title
	SCOPUS	Aguirre P., Gonz√°lez-Olivares E., S√°ez E.	Two limit cycles in a Leslie-Gower predator-prey model with additive Allee effect	2009	NONLINEAR ANALYSIS: REAL WORLD APPLICATIONS	Article	10.1016/j.nonrwa.2008.01.022		Rejected on title
	SCOPUS	Ahlen S.P., Salamon M.H.	Optical Cerenkov radiation from microscopic BaSO4 grains	1979	PHYSICAL REVIEW A	Article	10.1103/PhysRevA.19.1084		Rejected on title
	WoS	Ahmad Shuib; Yee LeeSook; Salbiah Edman	Attitudes of local communities towards conservation of the mangrove ecosystem in Kuching, Sarawak.	2012	Malaysian Forester	J		Andy-Vinh	Rejected on abstract
	WoS	Ahmad Shuib; Yii BonSin [Yii, B. S. A. ]; Salbiah Edman	Conservation of deltaic mangrove forest resources in Kuching, Sarawak: local communities' willingness to pay.	2012	Malaysian Forester	J		Indrajit-Giang.N	Rejected on abstract
	WoS	Ahmadi, Naser; Shavelle, David; Nabavi, Vahid; Hajsadeghi, Fereshteh; Moshrefi, Shahin; Flores, Ferdinand; Azmoon, Shandad; Mao, Song S.; Ebrahimi, Ramin; Budoff, Matthew	Coronary distensibility index measured by computed tomography is associated with the severity of coronary artery disease	2010	JOURNAL OF CARDIOVASCULAR COMPUTED TOMOGRAPHY	J	10.1016/j.jcct.2010.01.007		Rejected on title
	SCOPUS	Ahmed J.U., Ashikuzzaman N.M., Nisha N.	Understanding Operations of Floating Schools: A Case of Shidhulai Swanirvar Sangstha in Bangladesh	2016	SOUTH ASIAN JOURNAL OF BUSINESS AND MANAGEMENT CASES	Article	10.1177/2277977916665993		Rejected on title
	SCOPUS	Ahmed K., Ferdous H., Choudhary P.K., Abbas F., Al-Khamees W., Helba A., Osman A., Ali W., Abdel Fatah M., Vasquez R.	Facies architecture, channel system and paleoflow pattern of a young sandstone reservoir using borehole resistivity images	2015	SPE MIDDLE EAST OIL AND GAS SHOW AND CONFERENCE, MEOS, PROCEEDINGS	Conference Paper			Rejected on title
	SCOPUS	Ahmed T., Mahakhud M., Rana N., Ravindran V.	Drell-yan production at threshold to third order in QCD	2014	PHYSICAL REVIEW LETTERS	Article	10.1103/PhysRevLett.113.112002		Rejected on title
	WoS	Ahmed, Nesar; Bunting, Stuart W.; Rahman, Sanzidur; Garforth, Christopher J.	Community- based climate change adaptation strategies for integrated prawn- fish- rice farming in Bangladesh to promote social- ecological resilience	2014	REVIEWS IN AQUACULTURE	J	10.1111/raq.12022	Trung.CT-Sylvia	Rejected on abstract
	WoS	Ahmed, Nesar; Ward, James D.; Thompson, Shirley; Saint, Christopher P.; Diana, James S.	Blue-Green Water Nexus in Aquaculture for Resilience to Climate Change	2018	REVIEWS IN FISHERIES SCIENCE & AQUACULTURE	J	10.1080/23308249.2017.1373743	Thorsten-Lan.N	Rejected on abstract
	SCOPUS	Ahn K.J., Guha S.	Near linear time approximation schemes for uncapacitated and capacitated b-matching problems in nonbipartite graphs	2014	PROCEEDINGS OF THE ANNUAL ACM-SIAM SYMPOSIUM ON DISCRETE ALGORITHMS	Conference Paper			Rejected on title
	SCOPUS	Ahogni I.B., Salako A.S., Akinro B., Sovi A., Gnanguenon V., Azondekon R., Dagnon J.F., Akogbeto P., Tokponon F., Akogbeto M.C.	Physical integrity and survivorship of long-lasting insecticidal nets distributed to households of the same socio-cultural community in Benin, West Africa	2020	Malaria Journal	Article	10.1186/s12936-020-3138-7	Cai Ladd	Rejected on title
	WoS	Aidar, MPM; Schmidt, S; Moss, G; Stewart, GR; Joly, CA	Nitrogen use strategies of neotropical rainforest trees in threatened Atlantic Forest	2003	PLANT CELL AND ENVIRONMENT	J	10.1046/j.1365-3040.2003.00970.x		Rejected on title
	SCOPUS	Aimei Z., Hui Z., Jingjing C., Ningjing H., Jihua L.	Environmental quality assessment and influence factor of heavy metals in the surface sediments from the Bohai Sea	2019	HAIYANG XUEBAO	Article	10.3969/j.issn.0253-4193.2019.12.013		Rejected on title
	WoS	Aissi, Oumayma; Boussaid, Mohamed; Messaoud, Chokri	Essential oil composition in natural populations of Pistacia lentiscus L. from Tunisia: Effect of ecological factors and incidence on antioxidant and antiacetylcholinesterase activities	2016	INDUSTRIAL CROPS AND PRODUCTS	J	10.1016/j.indcrop.2016.06.025		Rejected on title
	SCOPUS	Ajaka J., Assafiri Y., Bartalini O., Bellini V., Bouchigny S., Castoldi M., D'Angelo A., Didelez J.P., Di Salvo R., D√∂ring M., Fantini A., Fichen L., Gervino G., Ghio F., Girolami B., Giusa A., Guidal M., Hourany E., Kunne R., Lapik A., Sandri P.L., Moricciani D., Mushkarenkov A., Nedorezov V., Oset E., Randieri C., Rudnev N., Russo G., Schaerf C., Sperduto M., Sutera M., Turinge A.	Simultaneous photoproduction of Œ∑ and œÄ0 mesons on the proton	2008	PHYSICAL REVIEW LETTERS	Article	10.1103/PhysRevLett.100.052003		Rejected on title
	SCOPUS	Ajimine E.M., Qiao J., Giese G.L., Patel P.P., Segovia M.A., Yang C.Y., Fork D.K.	Effects of bias-temperature cycling on electrical characteristics of YBCO/YSZ/Si SulS capacitors	1993	JOURNAL OF ELECTRONIC MATERIALS	Article	10.1007/BF02666417		Rejected on title
	WoS	Akers, Pete D.; Brook, George A.; Railsback, L. Bruce; Liang, Fuyuan; Iannone, Gyles; Webster, James W.; Reeder, Philip P.; Cheng, Hai; Edwards, R. Lawrence	An extended and higher-resolution record of climate and land use from stalagmite MC01 from Macal Chasm, Belize, revealing connections between major dry events, overall climate variability, and Maya sociopolitical changes	2016	PALAEOGEOGRAPHY PALAEOCLIMATOLOGY PALAEOECOLOGY	J	10.1016/j.palaeo.2016.07.007		Rejected on title
	WoS	Akey, D. H.; Henneberry, T. J.	Control of silverleaf whitefly with the neem product azadirachtin as Bollwhip in upland cotton in Arizona.	1999	1999 Proceedings Beltwide Cotton Conferences, Orlando, Florida, USA, 3-7 January, 1999: Volume 2.	J			Rejected on title
	WoS	Akhani, Hossein	Diversity, biogeography, and photosynthetic pathways of Argusia and Heliotropium (Boraginaceae) in South-West Asia with an analysis of phytogeographical units	2007	BOTANICAL JOURNAL OF THE LINNEAN SOCIETY	J	10.1111/j.1095-8339.2007.00707.x		Rejected on title
	WoS	Akhani, Hossein	TAXONOMIC REVISION OF THE GENUS SALICORNIA L. (CHENOPODIACEAE) IN CENTRAL AND SOUTHERN IRAN	2008	PAKISTAN JOURNAL OF BOTANY	J			Rejected on title
	WoS	Akishige, Yukikuni; Hiraki, Yuuta; Tsukada, Shinya; Xu, Jun; Morito, Shigekazu; Ohba, Takuya; Walker, Ezekiel Lee; Neogi, Arup	Dielectric and Piezoelectric Properties of 10% KF-Doped BaTiO3 Ceramics	2010	JAPANESE JOURNAL OF APPLIED PHYSICS	J	10.1143/JJAP.49.081501		Rejected on title
	WoS	Akram, M. Nadeem; Xiang, Y.; Yu, X.; Zabel, Thomas; Hammar, Mattias	Influence of base-region thickness on the performance of Pnp transistor-VCSEL	2014	OPTICS EXPRESS	J	10.1364/OE.22.027398		Rejected on title
	WoS	Aksyutov, L. N.	Perception thresholds of the angular size, contrast, and stimulus-detection time as parameters for estimating the visual processability	2007	JOURNAL OF OPTICAL TECHNOLOGY	J	10.1364/JOT.74.000700		Rejected on title
	WoS	Al-Gamal, Samir Anwar	An assessment of recharge possibility to North-Western Sahara Aquifer System (NWSAS) using environmental isotopes	2011	JOURNAL OF HYDROLOGY	J	10.1016/j.jhydrol.2010.12.004		Rejected on title
	WoS	Al-Hilli, Majeed R. A.; Warner, Barry G.; Asada, Taro; Douabul, Ali	An assessment of vegetation and environmental controls in the 1970s of the Mesopotamian wetlands of southern Iraq	2009	WETLANDS ECOLOGY AND MANAGEMENT	J	10.1007/s11273-008-9099-1		Rejected on title
	WoS	Al-Reasi, Hassan A.; Ababneh, Fuad A.; Lean, David R.	Evaluating mercury biomagnification in fish from a tropical marine environment using stable isotopes (delta C-13 and delta N-15)	2007	ENVIRONMENTAL TOXICOLOGY AND CHEMISTRY	J	10.1897/06-359R.1		Rejected on title
	SCOPUS	Alabiso C., Schierholz G.	Threshold behavior of pion and proton structure functions in the Bethe-Salpeter description	1976	PHYSICAL REVIEW D	Article	10.1103/PhysRevD.13.2572		Rejected on title
	SCOPUS	Alahyarizadeh G., Hassan Z., Thahab S.M., Ghazai A.J., Mahmodi H.	Performance enhancement of deep violet indium gallium nitride double quantum well lasers using delta barrier close to electron blocking layer	2012	JOURNAL OF NANOPHOTONICS	Article	10.1117/1.JNP.6.063514		Rejected on title
	SCOPUS	Alam N., Sulaksono A., Agrawal B.K.	Diversity of neutron star properties at the fixed neutron-skin thickness of Pb 208	2015	PHYSICAL REVIEW C - NUCLEAR PHYSICS	Article	10.1103/PhysRevC.92.015804		Rejected on title
	WoS	Albert, Roland; Steingruber, Ralph; Wrbka, Thomas	Soil nutrients and vegetation patterns along grazing gradients in the National Park Neusiedlersee-Seewinkel	2016	Acta ZooBot Austria	J			Rejected on title
	SCOPUS	Albrecht J., Soltan S., Habermeier H.-U.	Magnetic pinning of flux lines in heterostructures of cuprates and manganites	2005	PHYSICAL REVIEW B - CONDENSED MATTER AND MATERIALS PHYSICS	Article	10.1103/PhysRevB.72.092502		Rejected on title
	WoS	Alcantara, LC; Van Dooren, S; Goncalves, MS; Kashima, S; Costa, MCR; Santos, FLN; Bittencourt, AL; Dourado, I; Andrade, A; Covas, DT; Vandamme, AM; Galvao-Castro, B	Globin haplotypes of human T-cell lymphotropic virus type I-infected individuals in Salvador, Bahia, Brazil, suggest a post-Columbian African origin of this virus	2003	JAIDS-JOURNAL OF ACQUIRED IMMUNE DEFICIENCY SYNDROMES	J	10.1097/00126334-200308010-00016		Rejected on title
	WoS	Alcorn, Janis B.; Zarzycki, Alejo; de la Cruz, Luis Maria	Poverty, governance and conservation in the Gran Chaco of South America	2010	Biodiversity (Ottawa)	J			Rejected on title
	WoS	Alencar, Samira Peixoto; Souza, Marlinda de Carvalho; Fonseca, Ricardo Roberto de Souza; Menezes, Claudia Ribeiro; Azevedo, Vania Nakauth; Ribeiro, Andre Luis Ribeiro; Lima, Sandra Souza; Laurentino, Rogerio Valois; Barbosa, Maria dos Anjos de Abreu Pina; Freitas, Felipe Bonfim; Oliveira-Filho, Aldemir Branco; Machado, Luiz Fernando Almeida	Prevalence and Molecular Epidemiology of Human T-Lymphotropic Virus (HTLV) Infection in People Living With HIV/AIDS in the Para State, Amazon Region of Brazil	2020	FRONTIERS IN MICROBIOLOGY	J	10.3389/fmicb.2020.572381	Cai Ladd	Rejected on title
	SCOPUS	Alessa L., Kliskey A.	People, perceptions, and process: Multisystemic resilience in social- ecological systems	2021	Multisystemic Resilience: Adaptation and Transformation in Contexts of Change	Book Chapter	10.1093/oso/9780190095888.003.0010	Cai Ladd	Rejected on title
	SCOPUS	Alexander R.R., Childs D., Agarwal H., Groom K.M., Liu H.Y., Hopkinson M., Hogg R.A.	Zero and controllable linewidth enhancement factor in p-doped 1.3 Œºm quantum dot lasers	2007	JAPANESE JOURNAL OF APPLIED PHYSICS, PART 1: REGULAR PAPERS AND SHORT NOTES AND REVIEW PAPERS	Article	10.1143/JJAP.46.2421		Rejected on title
	WoS	Alexandre, A; Meunier, JD; Mariotti, A; Soubies, F	Late Holocene phytolith and carbon-isotope record from a latosol at Salitre, south-central Brazil	1999	QUATERNARY RESEARCH	J	10.1006/qres.1998.2027		Rejected on title
	WoS	Alghamdi, M. A.; Khoder, M.; Abdelmaksoud, A. S.; Harrison, R. M.; Hussein, T.; Lihavainen, H.; Al-Jeelani, H.; Goknil, M. H.; Shabbaj, I. I.; Almehmadi, F. M.; Hyvarinen, A. -P.; Hameri, K.	Seasonal and diurnal variations of BTEX and their potential for ozone formation in the urban background atmosphere of the coastal city Jeddah, Saudi Arabia	2014	AIR QUALITY ATMOSPHERE AND HEALTH	J	10.1007/s11869-014-0263-x	Thorsten-Lan.N	Rejected on abstract
	SCOPUS	Alhakami M.H., Birse M.C.	Power counting for three-body decays of a near-threshold state	2015	PHYSICAL REVIEW D - PARTICLES, FIELDS, GRAVITATION AND COSMOLOGY	Article	10.1103/PhysRevD.91.054019		Rejected on title
	SCOPUS	Alias N.E., Kumar A., Saraya T., Hiramoto T.	Threshold voltage shifts and their variability behaviors in p-channel FETs by high voltage on-state and off-state stress	2014	JAPANESE JOURNAL OF APPLIED PHYSICS	Conference Paper	10.7567/JJAP.53.08LC01		Rejected on title
	SCOPUS	Allam M.N., Marks D.H.	Irrigated agricultural expansion planning in developing countries: Performance vs. resilience vs. reliability	1988	WATER RESOURCES MANAGEMENT	Article	10.1007/BF00577062		Rejected on title
70	SCOPUS	Allen S.	The historical legacy of waterscape changes in Can Tho, Vietnam and the social implications on water access today	2020	SINGAPORE JOURNAL OF TROPICAL GEOGRAPHY	Article	10.1111/sjtg.12313	Kien-Hue.N	Keep	9.91705	106.586	Mekong	Delta	Decades	Land use change due to Impact of colonial infrastructures - developement of transportation networks and extensive canal system - on farming practices	Large scale infrastructure projects to make the delta navigable water: 1. Construction of canals 2. dam constructions 3. intensive agriculturure and aquaculture, 4. drainage canals, 5. Industrial developement 7. Urbanisation 8. Poverty 9. Lack of decision-making and policy developement capacity= rapid development			transformation of the waterscape		Water infrastructure projects aimed to make the delta navigable by water = Landscape planning through the canal infrastructure = easier to move agricultural products out of the Delta, improved communication, rice and other agricultural intensification and land productivity	Failure of Infrastructures projects: it alters delta landscape and people livelihoods
	SCOPUS	Allen W.J., Mitchell V.J., Colhoun K., Attfield B.A., Stanbury M.E., Suckling D.M., El-Sayed A.M.	Development of an efficient trapping system for New Zealand flower thrips, Thrips obscuratus	2015	PEST MANAGEMENT SCIENCE	Article	10.1002/ps.3823		Rejected on title
	WoS	Allen, Charles T.	Boll Weevil Eradication: an Areawide Pest Management Effort	2008	AREAWIDE PEST MANAGEMENT: THEORY AND IMPLEMENTATION	B	10.1079/9781845933722.0467		Rejected on title
	WoS	Allen, Y.	Landscape Scale Assessment of Floodplain Inundation Frequency Using Landsat Imagery	2016	RIVER RESEARCH AND APPLICATIONS	J	10.1002/rra.2987		Rejected on title
53	SCOPUS	Allison M.A., Nittrouer C.A., Ogston A.S., Mullarney J.C., Nguyen T.T.	Sedimentation and survival of the Mekong delta: A case study of decreased sediment supply and accelerating rates of relative sea level rise	2017	OCEANOGRAPHY	Article	10.5670/oceanog.2017.318	Emilie-Tanh	Keep	9.91705	106.586	Mekong	Sub-Delta	Seasons	Tipping point for sustainability	damming (construction of river dams for hydropower, water storage, diversion, and improved river navigation); sediment trap; water retention; land-use changes in the drainage basin; population growth; rising sea level; uncertain future climate change; tropical cyclone; monsoonal precipitation patterns in the basin; urban growth; sand mining; mangrove reduction	climate change; deforestation (mangrove); hazard (cyclones); irrigation; land use change; monsoon change; population growth; sand mining; sea level rise; sedimentation; urbanization; NA	declining sediment loads from the catchment; modification of the annual hydrograph / flooding; salinity intrusion; coastal erosion	erosion (coastal); flooding (variation); salinization; sediment flux decline		adaptations : non structural adaptation of coastal populations, creation of barriers using natural materials, increased planting of mangroves	Accelerating rates of Relative Sea Level rise / salinisation, coastal erosion
	WoS	Almeida, Rafael M.; Hamilton, Stephen K.; Rosi, Emma J.; Barros, Nathan; Doria, Carolina R. C.; Flecker, Alexander S.; Fleischmann, Ayan S.; Reisinger, Alexander J.; Roland, Fabio	Hydropeaking Operations of Two Run-of-River Mega-Dams Alter Downstream Hydrology of the Largest Amazon Tributary	2020	FRONTIERS IN ENVIRONMENTAL SCIENCE	J	10.3389/fenvs.2020.00120	Cai Ladd	Rejected on title
	SCOPUS	Alongi D.M.	The Impact of Climate Change on Mangrove Forests	2015	CURRENT CLIMATE CHANGE REPORTS	Review	10.1007/s40641-015-0002-x	Indrajit-Giang.N	Rejected on abstract
	WoS	Alonzo, A. E.	Ecology and genetics in the Pines.	1961	Bol. argent. for.	J			Rejected on title
	WoS	Alvanzo, Anika A. H.; Wand, Gary S.; Kuwabara, Hiroto; Wong, Dean F.; Xu, Xiaoqiang; McCaul, Mary E.	Family history of alcoholism is related to increased D-2/D-3 receptor binding potential: a marker of resilience or risk?	2017	ADDICTION BIOLOGY	J	10.1111/adb.12300		Rejected on title
	WoS	ALVARADO, EA; FUXA, JR; WILSON, BH	CORRELATION OF ABSOLUTE-POPULATION ESTIMATES OF SPODOPTERA-FRUGIPERDA (LEPIDOPTERA, NOCTUIDAE) WITH SWEEP SAMPLING AND YIELD IN BERMUDAGRASS	1983	JOURNAL OF ECONOMIC ENTOMOLOGY	J	10.1093/jee/76.4.792		Rejected on title
	WoS	Alvares Travassos, Ana Gabriela; Brites, Carlos; Netto, Eduardo M.; Fernandes, Sheyla de Almeida; Rutherford, George W.; Queiroz, Conceicao Maria	Prevalence of sexually transmitted infections among HIV-infected women in Brazil	2012	BRAZILIAN JOURNAL OF INFECTIOUS DISEASES	J	10.1016/j.bjid.2012.08.016		Rejected on title
	WoS	Alvares-Carvalho, S. V.; Duarte, J. F.; Santos, T. C.; Santos, R. M.; Silva-Mann, R.; Carvalho, D.	Structure and genetic diversity of natural Brazilian pepper populations (Schinus terebinthifolius Raddi)	2016	GENETICS AND MOLECULAR RESEARCH	J	10.4238/gmr.15028123		Rejected on title
	WoS	Alvarez, Leslie C.; Ponce, Gustavo; Saavedra-Rodriguez, Karla; Lopez, Beatriz; Flores, Adriana E.	Frequency of V1016I and F1534C mutations in the voltage-gated sodium channel gene in Aedes aegypti in Venezuela	2015	PEST MANAGEMENT SCIENCE	J	10.1002/ps.3846		Rejected on title
	WoS	Alves-da-Silva, S. M.; Hermany, G.; Oliveira, M. A.	Diversity and ecological considerations on pigmented euglenophyceae in the State Park of the Jacui Delta, Rio Grande do Sul, Southern Brazil.	2007	Biociencias	J			Rejected on title
	WoS	Alves, Fabiana Aparecida; Campos, Karoline Rodrigues; Lemos, Marcilio Figueiredo; Moreira, Regina Celia; Caterino-de-Araujo, Adele	Hepatitis C viral load in HCV-monoinfected and HCV/HIV-1-, HCV/HTLV-1/-2-, and HCV/HIV/HTLV-1/-2-co-infected patients from Sao Paulo, Brazil	2018	BRAZILIAN JOURNAL OF INFECTIOUS DISEASES	J	10.1016/j.bjid.2018.03.002		Rejected on title
	WoS	Aman, S. G. Mehadi; Furuta, Mamoru	Correlation between passivation film density and reliability of In-Ga-Zn-O thin-film transistors	2018	JAPANESE JOURNAL OF APPLIED PHYSICS	J	10.7567/JJAP.57.088001		Rejected on title
	SCOPUS	Amann M., Eldridge M.W., Lovering A.T., Stickland M.K., Pegelow D.F., Dempsey J.A.	Arterial oxygenation influences central motor output and exercise performance via effects on peripheral locomotor muscle fatigue in humans	2006	JOURNAL OF PHYSIOLOGY	Article	10.1113/jphysiol.2006.113936		Rejected on title
	SCOPUS	Amano T., Amir A., Goswami S., Par√© D.	Morphology, PKCŒ¥ expression, and synaptic responsiveness of different types of rat central lateral amygdala neurons	2012	JOURNAL OF NEUROPHYSIOLOGY	Article	10.1152/jn.00514.2012		Rejected on title
	SCOPUS	Amarillo Y., Tissone A.I., Mato G., Nadal M.S.	Inward rectifier potassium current I Kir promotes intrinsic pacemaker activity of thalamocortical neurons	2018	JOURNAL OF NEUROPHYSIOLOGY	Article	10.1152/JN.00867.2017		Rejected on title
	WoS	Amazonas, Nino Tavares; Martinelli, Luiz Antonio; Piccolo, Marisa de Cassia; Rodrigues, Ricardo Ribeiro	Nitrogen dynamics during ecosystem development in tropical forest restoration	2011	FOREST ECOLOGY AND MANAGEMENT	J	10.1016/j.foreco.2011.07.003		Rejected on title
31	WoS	Amer, Reda; Kolker, Alexander S.; Muscietta, Annelise	Propensity for erosion and deposition in a deltaic wetland complex: Implications for river management and coastal restoration	2017	REMOTE SENSING OF ENVIRONMENT	J	10.1016/j.rse.2017.06.030	Fabrice-Ly	Keep	29.7526	-91.3881	Mississippi-Atchafalaya-Wax Lake	Sub-Delta	Decades	Land loss and Land gain, hydrological restorations	sea level rise; reduced sediment input; canal dredging; hydrological changes; eutrophication; invasive species; wave-driven erosion	dredging; erosion (coastal); eutrophication; invasive species colonisation; sea level rise; sediment flux decline; NA	river diversion	canalization		wetland expansion/accretion with sea level rise
	WoS	AMERICAN SOCIETY OF PARASITOLOGISTS.	Program and abstracts of the I5th Annual Meeting of the American Society of Parasitologists, Columbus, Ohio, December 28-30, 1939.	1939	Program and abstracts of the I5th Annual Meeting of the American Society of Parasitologists, Columbus, Ohio, December 28-30, 1939.	J			Rejected on title
	SCOPUS	Ammor L., Ruyter A., Shaidiuk V.A., Hong N.H., Plessis D.	Filamentary flow of vortices in a Bi2 Sr2 Ca 1 Cu2 O8+Œ¥ single crystal	2010	PHYSICAL REVIEW B - CONDENSED MATTER AND MATERIALS PHYSICS	Article	10.1103/PhysRevB.81.094521		Rejected on title
	WoS	Amodio, Emanuele; Pipitone, Rosaria Maria; Grimaudo, Stefania; Immordino, Palmira; Maida, Carmelo Massimo; Prestileo, Tullio; Restivo, Vincenzo; Tramuto, Fabio; Vitale, Francesco; Craxi, Antonio; Casuccio, Alessandra	SARS-CoV-2 Viral Load, IFN lambda Polymorphisms and the Course of COVID-19: An Observational Study	2020	JOURNAL OF CLINICAL MEDICINE	J	10.3390/jcm9103315	Cai Ladd	Rejected on title
	SCOPUS	Amornpitoksuk P., Ravot D., Mauger A., Tedenac J.C.	Structural and magnetic properties of the ternary solid solution between CoSb and Fe1+Œ¥ Sb	2008	PHYSICAL REVIEW B - CONDENSED MATTER AND MATERIALS PHYSICS	Article	10.1103/PhysRevB.77.144405		Rejected on title
	SCOPUS	Amos B.K., Christ J.A., Abriola L.M., Pennell K.D., L√∂ffler F.E.	Experimental evaluation and mathematical modeling of microbially enhanced tetrachloroethene (PCE) dissolution	2007	ENVIRONMENTAL SCIENCE AND TECHNOLOGY	Article	10.1021/es061438n		Rejected on title
	SCOPUS	Amos C., Osanaiye E., Louis S., Ighavini E., Ahabike G., Olofin A., Ejukorlem-Okusi R.	Cement packer: Recovery of bypassed reserves in highly deviated well using large-volume cement through coiled tubing, offshore Niger delta	2019	SOCIETY OF PETROLEUM ENGINEERS - SPE NIGERIA ANNUAL INTERNATIONAL CONFERENCE AND EXHIBITION 2019, NAIC 2019	Conference Paper	10.2118/198727-MS		Rejected on title
	WoS	Amoussou, E.; Osseni, A. A.; Vodounon, S. H. T.; Lange, U.; Preuss, S.	Hydroclimatic variability and flood risk on Naglanou and Akissa forests areas in Mono River Delta (West Africa).	2017	International Journal of Biodiversity and Conservation	J	10.5897/ijbc2016.1061	Trung.CT-Sylvia	Rejected on reading
	SCOPUS	Amritkar R.E., Gade P.M.	Wavelength doubling bifurcations in coupled map lattices	1993	PHYSICAL REVIEW LETTERS	Article	10.1103/PhysRevLett.70.3408		Rejected on title
	SCOPUS	Amusia M.Y., Chernysheva L.V., Dolmatov V.K.	Confinement and correlation effects in the Xe@C 60 generalized oscillator strengths	2011	PHYSICAL REVIEW A - ATOMIC, MOLECULAR, AND OPTICAL PHYSICS	Article	10.1103/PhysRevA.84.063201		Rejected on title
	WoS	Amuthan, M. Senthen; Boominathan, A.; Banerjee, Subhadeep	Undrained cyclic responses of granulated rubber-sand mixtures	2020	SOILS AND FOUNDATIONS	J	10.1016/j.sandf.2020.06.007	Cai Ladd	Rejected on title
	SCOPUS	An Der Heiden U., Schwegler H., Tretter F.	Patterns of alcoholism: A mathematical model	1998	MATHEMATICAL MODELS AND METHODS IN APPLIED SCIENCES	Article	10.1142/S021820259800024X		Rejected on title
	WoS	An, Ruopeng; Qiu, Yingjie; Xiang, Xiaoling; Ji, Mengmeng; Guan, Chenghua	Impact of Hurricane Katrina on Mental Health among US Adults	2019	AMERICAN JOURNAL OF HEALTH BEHAVIOR	J	10.5993/AJHB.43.6.15	Cai-Hue.L	Rejected on abstract
	SCOPUS	Anbalagan K.	UV-sensitized generation of phasepure cobalt-doped anatase: Co xTi1- xO2-Œ¥ nanocrystals with ferromagnetic behavior using nano-TiO2/ cis -[CoIII(en) 2(MeNH2)Cl]2+	2011	JOURNAL OF PHYSICAL CHEMISTRY C	Article	10.1021/jp1064227		Rejected on title
	WoS	Ancapichun, Santiago; De Pol-Holz, Ricardo; Christie, Duncan A.; Santos, Guaciara M.; Collado-Fabbri, Silvana; Garreaud, Rene; Lambert, Fabrice; Orfanoz-Cheuquelaf, Andrea; Rojas, Maisa; Southon, John; Turnbull, Jocelyn C.; Creasman, Pearce Paul	Radiocarbon bomb-peak signal in tree-rings from the tropical Andes register low latitude atmospheric dynamics in the Southern Hemisphere	2021	SCIENCE OF THE TOTAL ENVIRONMENT	J	10.1016/j.scitotenv.2021.145126	Cai Ladd	Rejected on title
	SCOPUS	Andersen C.W., Bulava J., H√∂rz B., Morningstar C.	Elastic I=3 /2 p -wave nucleon-pion scattering amplitude and the Œî (1232) resonance from Nf=2+1 lattice QCD	2018	PHYSICAL REVIEW D	Article	10.1103/PhysRevD.97.014506		Rejected on title
	WoS	Andersen, P. C.	The performance of blackberry cultivars in North Florida.	2015	Proceedings of the Florida State Horticultural Society	J			Rejected on title
	WoS	Anderson, Christopher B.; Rosemond, Amy D.	Beaver invasion alters terrestrial subsidies to subantarctic stream food webs	2010	HYDROBIOLOGIA	J	10.1007/s10750-010-0367-8		Rejected on title
	WoS	Anderson, Ryther; Gomez-Gualdron, Diego A.	Large-Scale Free Energy Calculations on a Computational Metal-Organic Frameworks Database: Toward Synthetic Likelihood Predictions	2020	CHEMISTRY OF MATERIALS	J	10.1021/acs.chemmater.0c00744	Cai Ladd	Rejected on title
	WoS	ANDERSON, SJ; BURR, DC	RECEPTIVE-FIELD SIZE OF HUMAN MOTION DETECTION UNITS	1987	VISION RESEARCH	J	10.1016/0042-6989(87)90047-2		Rejected on title
	WoS	AndradaSerpa, MJ; Schor, D; Araujo, AQC; Rumjanek, VM	Immunological features of HTLV-I myelopathy in Rio de Janeiro, Brazil, and in vitro effects of cyclosporin A	1996	JOURNAL OF THE NEUROLOGICAL SCIENCES	J			Rejected on title
	WoS	ANDRADASERPA, MJ; TOSSWILL, J; SCHOR, D; LINHARES, D; DOBBIN, J; PEREIRA, MS	SEROEPIDEMIOLOGIC SURVEY FOR ANTIBODIES TO HUMAN RETROVIRUSES IN HUMAN AND NON-HUMAN PRIMATES IN BRAZIL	1989	INTERNATIONAL JOURNAL OF CANCER	J	10.1002/ijc.2910440302		Rejected on title
	WoS	Andrade, L. C. de; Andrade, R. da R.; Camargo, F. A. de O.	The historical influence of tributaries on the water and sediment of Jacui's Delta, southern Brazil.	2018	Ambiente & Agua	J		Andy-Vinh	Rejected on abstract
	WoS	Andrades, Ryan; Guabiroba, Helder C.; Hora, Maik S. C.; Martins, Rebeka F.; Rodrigues, Vitor L. A.; Vilar, Ciro C.; Giarrizzo, Tommaso; Joyeux, Jean-Christophe	Early evidences of niche shifts in estuarine fishes following one of the world's largest mining dam disasters	2020	MARINE POLLUTION BULLETIN	J	10.1016/j.marpolbul.2020.111073	Cai Ladd	Rejected on title
	WoS	Andreolla, Ana Paula; Scheer Erpen, Luana Marina; Frandoloso, Rafael; Kreutz, Luiz Carlos	Development of an indirect ELISA based on recombinant capsid protein to detect antibodies to bovine leukemia virus	2018	BRAZILIAN JOURNAL OF MICROBIOLOGY	J	10.1016/j.bjm.2018.05.001		Rejected on title
	SCOPUS	Andrews E.J., Staples K., Reed M.G., Carriere R., MacColl I., McKay-Carriere L., Fresque-Baxter J., Steelman T.A.	Insights for building community resilience from prioritizing youth in environmental change research	2019	SUSTAINABILITY (SWITZERLAND)	Article	10.3390/su11184916		Rejected on title
	SCOPUS	Andrews J., Lach J., Ludlam T., Sandweiss J., Taft H.D., Berger E.L.	A study of diffraction-produced K*œÄ and ŒîœÄ systems in 12.6-GeV/c K-p interactions	1969	PHYSICAL REVIEW LETTERS	Article	10.1103/PhysRevLett.22.731		Rejected on title
	SCOPUS	Andrews J.L., Singh S., Kilcoyne C., Shamberger P.J., Sambandamurthy G., Banerjee S.	Memristive response of a new class of hydrated vanadium oxide intercalation compounds	2017	MRS COMMUNICATIONS	Article	10.1557/mrc.2017.64		Rejected on title
	SCOPUS	Andrieu C., Sykes C., Brochard F.	Average Spreading Parameter on Heterogeneous Surfaces	1994	LANGMUIR	Article	10.1021/la00019a010		Rejected on title
	WoS	Andrieu, Julien; Lombard, Florent; Fall, Ababacar; Thior, Mamadou; Ba, Boubacar Demba; Dieme, Barnabe Ephrem A.	Botanical field-study and remote sensing to describe mangrove resilience in the Saloum Delta (Senegal) after 30 years of degradation narrative	2020	FOREST ECOLOGY AND MANAGEMENT	J	10.1016/j.foreco.2020.117963	Fabrice-Ly	Rejected on abstract
	WoS	Andriollo, Daiane Deckmann; Redin, Cristina Gouvea; Reichert, Jose Miguel; da Silva, Leandro Souza	Soil carbon isotope ratios in forest-grassland toposequences to identify vegetation changes in southern Brazilian grasslands	2017	CATENA	J	10.1016/j.catena.2017.08.012		Rejected on title
	SCOPUS	Angel L.A., Ervin K.M.	Gas-phase acidities and O-H bond dissociation enthalpies of phenol, 3-methylphenol, 2,4,6-trimethylphenol, and ethanoic acid	2006	JOURNAL OF PHYSICAL CHEMISTRY A	Article	10.1021/jp0627426		Rejected on title
	SCOPUS	Angelov N.S., Baginyan S.A., Batusov Yu.A., Belolaptikov I.A., Blokhintseva T.D., Bonyushkina A.Yu., Butenko V.A., Dem'yanov A.A., Drozdov V.A., Frolov V.N., Grebenyuk V.M., Ivanov V.V., Kirilov A.S., Kovalenko V.E., Lyashenko V.I., Moiseenko A.S., Panyushkin V.A., Pontecorvo G., Pryanichnikov V.I., Rozhdestvensky A.M., Russakovich N.A., Smirnova I.Ye., Balestra F., Busso L., Bussa M.P., Chiosso …	œÄ¬±4-He interactions at 218 MeV/c	2006	NUOVO CIMENTO DELLA SOCIETA ITALIANA DI FISICA B	Conference Paper	10.1393/ncb/i2007-10010-y		Rejected on title
	WoS	ANGLE, CR; MCINTIRE, MS	LOW-LEVEL LEAD - CONCURRENCE OF THRESHOLDS FOR HEMATOLOGIC TOXICITY - P5N, NA-K ATPASE, FEP AND ALA-D	1979	TOXICOLOGY AND APPLIED PHARMACOLOGY	J			Rejected on title
	SCOPUS	Anguiano M., Co' G., Lallena A.M.	Proton emission induced by polarized photons	2006	PHYSICAL REVIEW C - NUCLEAR PHYSICS	Article	10.1103/PhysRevC.74.044603		Rejected on title
	SCOPUS	Anh H.H., Hanh T.M.D., Vi N.T.T., Shunboa Y.	Examining the interaction of flood vulnerability determinants in Cambodia and Vietnam using partial least squares structural equation modeling	2018	WATER POLICY	Article	10.2166/wp.2018.198	Fabrice-Ly	Rejected on abstract
	SCOPUS	Anh Tran T.	Learning as an everyday adaptation practice in the rural Vietnamese Mekong Delta	2020	Climate and Development	Article	10.1080/17565529.2019.1664974	Cai Ladd	Rejected on reading
	WoS	Ansara-Ross, T. M.; Wepener, V.; Van den Brink, P. J.; Ross, M. J.	Probabilistic risk assessment of the environmental impacts of pesticides in the Crocodile (west) Marico catchment, North-West Province	2008	WATER SA	J			Rejected on title
	WoS	Ansari, H.; Masoudi, G. R.; Rakhshani, F.; Kord-Mostafapour, F.; Arbabi-Sarjo, A.	Assessment of knowledge of students of Zahedan University of Medical Sciences about viral hepatitis infections and related factors.	2008	Journal of Medical Sciences (Pakistan)	J			Rejected on title
	SCOPUS	Anselmann S.E.L., L√∂ffler C., St√§rk H.-J., Jehmlich N., von Bergen M., Br√ºls T., Boll M.	The class II benzoyl-coenzyme A reductase complex from the sulfate-reducing Desulfosarcina cetonica	2019	ENVIRONMENTAL MICROBIOLOGY	Article	10.1111/1462-2920.14784		Rejected on title
	SCOPUS	Ansermet D., Petrovic A.P., He S., Chernyshov D., Hoesch M., Salloum D., Gougeon P., Potel M., Boeri L., Andersen O.K., Panagopoulos C.	Reentrant phase coherence in superconducting nanowire composites	2016	ACS NANO	Article	10.1021/acsnano.5b05450		Rejected on title
	SCOPUS	Anthony E.J.	Deltas	2015	COASTAL ENVIRONMENTS AND GLOBAL CHANGE	Book Chapter	10.1002/9781119117261.ch13	Cai-Hue.L	Rejected on abstract
	SCOPUS	Anthony E.J., Brondizio E.S., Dos Santos V.F., Gardel A., Besset M.	Sustainable management, conservation, and restoration of the amazon river delta and amazon‐influenced guianas coast: A review	2021	Water (Switzerland)	Review	10.3390/w13101371	Cai Ladd	Rejected on reading
	SCOPUS	Antony R.P., Mathews T., Panda K., Sundaravel B., Dash S., Tyagi A.K.	Enhanced field emission properties of electrochemically synthesized self-aligned nitrogen-doped TiO 2 nanotube array thin films	2012	JOURNAL OF PHYSICAL CHEMISTRY C	Article	10.1021/jp302578b		Rejected on title
	SCOPUS	Anurag Danda A., Ghosh N., Bandyopadhyay J., Hazra S.	Managed retreat: adaptation to climate change in the Sundarbans ecoregion in the Bengal Delta	2019	JOURNAL OF THE INDIAN OCEAN REGION	Article	10.1080/19480881.2019.1652974	Kien-Hue.N	Rejected on abstract
	SCOPUS	Anusooya-Pati Y., Soos Z.G., Painelli A.	Symmetry crossover and excitation thresholds at the neutral-ionic transition of the modified Hubbard model	2001	PHYSICAL REVIEW B - CONDENSED MATTER AND MATERIALS PHYSICS	Article	10.1103/PhysRevB.63.205118		Rejected on title
	WoS	APARECIDA DE AZEVEDO A; FIGUEIREDO R R; DE RIDDER D; DE NORA M; LANGGUTH B; ELGOYEN A B	Use of naltrexone by oral or parenteral administration selected from intramuscular, intravenous, subcutaneous or intrathecal administration, for treating tinnitus and related auditory dysfunctions e.g. auditory hallucination or phonophobia	NA		P			Rejected on title
	SCOPUS	Apetrei A.M., Boukheddaden K., Stancu A.	Dynamic phase transitions in the one-dimensional spin-phonon coupling model	2013	PHYSICAL REVIEW B - CONDENSED MATTER AND MATERIALS PHYSICS	Article	10.1103/PhysRevB.87.014302		Rejected on title
	WoS	Apostolaki, Eugenia T.; Holmer, Marianne; Santinelli, Veronica; Karakassis, Ioannis	Species-specific response to sulfide intrusion in native and exotic Mediterranean seagrasses under stress	2018	MARINE ENVIRONMENTAL RESEARCH	J	10.1016/j.marenvres.2017.12.006		Rejected on title
	WoS	Aptullahoglu, Erhan; Uslu, Ildeniz; Yavuz, Akif Selim; Shivarov, Velizar; Sozer, Selcuk	In-Cell Detection By Flow Cytometry of JAK2 V617F Mutation Using Gold Nanoflares	2014	BLOOD	J			Rejected on title
	SCOPUS	Arab M.G., Mousa R.A., Gabr A.R., Azam A.M., El-Badawy S.M., Hassan A.F.	Resilient behavior of sodium alginate-treated cohesive soils for pavement applications	2019	JOURNAL OF MATERIALS IN CIVIL ENGINEERING	Article	10.1061/(ASCE)MT.1943-5533.0002565		Rejected on title
	WoS	Arab, D.; Elyasi, A.; Far, H. T.; Karamouz, M.	Developing an integrated drought monitoring system based on socioeconomic drought in a Transboundary river basin: a case study.	2010	Proceedings of the World Environmental and Water Resources Congress 2010, Providence, Rhode Island, USA, 16-20 May, 2010	B			Rejected on title
	WoS	ARAKELYAN A G	ASSESSMENT OF IMPULSE NOISE BASED ON THE IMPULSE-BACKGROUND CRITERION	1991	Gigiena Truda i Professional'nye Zabolevaniya	J			Rejected on title
	WoS	Araniti, Fabrizio; Landi, Marco; Laudicina, Vito Armando; Abenavoli, Maria Rosa	Secondary Metabolites and Eco-Friendly Techniques for Agricultural Weed/Pest Management	2021	PLANTS-BASEL	J	10.3390/plants10071418	Cai Ladd	Rejected on title
	WoS	Araujo, AQC; Andrade, AS; Castro-Costa, CM; Menna-Barreto, M; Almeida, SM	HTLV-I-associated myelopathy tropical spastic paraparesis in Brazil: A nationwide survey	1998	JOURNAL OF ACQUIRED IMMUNE DEFICIENCY SYNDROMES AND HUMAN RETROVIROLOGY	J	10.1097/00042560-199812150-00014		Rejected on title
	WoS	ARAUJOLIMA, CARM; FORSBERG, BR; VICTORIA, R; MARTINELLI, L	ENERGY-SOURCES FOR DETRIVOROUS FISHES IN THE AMAZON	1986	SCIENCE	J	10.1126/science.234.4781.1256		Rejected on title
	SCOPUS	Archiza B., Welch J.F., Geary C.M., Allen G.P., Borghi-Silva A., Sheel A.W.	Temporal characteristics of exercise-induced diaphragmatic fatigue	2018	JOURNAL OF APPLIED PHYSIOLOGY	Article	10.1152/japplphysiol.00942.2017		Rejected on title
	SCOPUS	Ardolino G., Bossi B., Barbieri S., Priori A.	Non-synaptic mechanisms underlie the after-effects of cathodal transcutaneous direct current stimulation of the human brain	2005	JOURNAL OF PHYSIOLOGY	Article	10.1113/jphysiol.2005.088310		Rejected on title
	WoS	Arham, Ahmad Firdhaus; Amin, Latifah; Che Mustapa, Muhammad Adzran; Mahadi, Zurina; Yaacob, Mashitoh; Ibrahim, Maznah	Stakeholders' attitudes to outdoor residual spraying technique for dengue control in Malaysia: A PLS-SEM approach	2021	PLOS NEGLECTED TROPICAL DISEASES	J	10.1371/journal.pntd.0009493	Cai Ladd	Rejected on title
	WoS	Ariapooran, Saeed; Khezeli, Mehdi	Suicidal Ideation Among Divorced Women in Kermanshah, Iran: The Role of Social Support and Psychological Resilience	2018	IRANIAN JOURNAL OF PSYCHIATRY AND BEHAVIORAL SCIENCES	J	10.5812/ijpbs.3565		Rejected on title
	WoS	Arias, SM; Quintana, RD; Cagnoni, M	Vizcacha's influence on vegetation and soil in a wetland of Argentina	2005	RANGELAND ECOLOGY & MANAGEMENT	J	10.2111/1551-5028(2005)58<51:VIOVAS>2.0.CO;2		Rejected on title
	WoS	ARKANSAS STATE HORTICULTURAL SOCIETY.	Proceedings of the yoth Annual Meeting of the Arkansas State Horticultural Society, 1969.	1969	Proceedings of the yoth Annual Meeting of the Arkansas State Horticultural Society, 1969.	J			Rejected on title
	SCOPUS	Arma≈ü I., Avram E.	Perception of flood risk in Danube Delta, Romania	2009	NATURAL HAZARDS	Article	10.1007/s11069-008-9337-0		Rejected on title
	WoS	ARMSTRONG, B	THE EPIDEMIOLOGY OF CANCER IN THE PEOPLES-REPUBLIC-OF-CHINA	1980	INTERNATIONAL JOURNAL OF EPIDEMIOLOGY	J	10.1093/ije/9.4.305		Rejected on title
	SCOPUS	Arndt J.O., Klement W.	Pain evoked by polymodal stimulation of hand veins in humans.	1991	THE JOURNAL OF PHYSIOLOGY	Article	10.1113/jphysiol.1991.sp018719		Rejected on title
	SCOPUS	Arndt R.A., Cammarata J.B., Goradia Y.N., Hackman R.H., Teplitz V.L., Dicus D.A., Aaron R., Longacre R.S.	Isobar production in œÄ-p‚ÜíœÄ+œÄ-n near threshold	1979	PHYSICAL REVIEW D	Article	10.1103/PhysRevD.20.651		Rejected on title
	WoS	ARNOLD, N; BELLOMARIA, B; VALENTINI, G; RAFAIANI, SM	COMPARATIVE-STUDY ON ESSENTIAL OIL OF SOME TEUCRIUM SPECIES FROM CYPRUS	1991	JOURNAL OF ETHNOPHARMACOLOGY	J	10.1016/0378-8741(91)90062-I		Rejected on title
	WoS	Arowojolu, Imisi Michael; Tongu, Sylvester Mbaavaga; Itodo, Adams Udoji; Sodre, Fernando Fabriz; Kyenge, Barnabas Aloo; Nwankwo, Raymond Chibueze	Investigation of sources, ecological and health risks of sedimentary polycyclic aromatic hydrocarbons in River Benue, Nigeria	2021	ENVIRONMENTAL TECHNOLOGY & INNOVATION	J	10.1016/j.eti.2021.101457	Cai Ladd	Rejected on title
	SCOPUS	Arpaia R., Golubev D., Baghdadi R., Ciancio R., Dra≈Ωiƒá G., Orgiani P., Montemurro D., Bauch T., Lombardi F.	Transport properties of ultrathin YBa2Cu3 O7-Œ¥ nanowires: A route to single-photon detection	2017	PHYSICAL REVIEW B	Article	10.1103/PhysRevB.96.064525		Rejected on title
	SCOPUS	Arredondo A., Bustamante J.J.	WhiteSpace, Brown Place: Racialized Experiences Accessing Public Space in an Arkansas Immigrant Community*	2019	SOCIOLOGICAL INQUIRY	Article	10.1111/soin.12273		Rejected on title
	SCOPUS	Arrighini G.P., Guidotti C., Durante N.	One- and two-photon ionization of model atoms: The spherical Œ¥-shell potential	1987	PHYSICAL REVIEW A	Article	10.1103/PhysRevA.35.1528		Rejected on title
	SCOPUS	Asante C.K., Jardine T.D., Van Wilgenburg S.L., Hobson K.A.	Tracing origins of waterfowl using the Saskatchewan River Delta: Incorporating stable isotope approaches in continent-wide waterfowl management and conservation	2017	CONDOR	Article	10.1650/CONDOR-16-179.1		Rejected on title
	WoS	Asante-Badu, B.; Kgorutla, L. E.; Li, S. S.; Danso, P. O.; Xue, Z.; Qiang, G.	PHYTOREMEDIATION OF ORGANIC AND INORGANIC COMPOUNDS IN A NATURAL AND AN AGRICULTURAL ENVIRONMENT: A REVIEW	2020	APPLIED ECOLOGY AND ENVIRONMENTAL RESEARCH	J	10.15666/aeer/1805_68756904	Cai Ladd	Rejected on title
	SCOPUS	Asghar G., Asri S., Khusro S.N., Tariq G.H., Awan M.S., Irshad M., Safeen A., Iqbal Y., Shah W.H., Anis-ur-Rehman M.	Enhanced Magnetic Properties of Barium Hexaferrite	2020	JOURNAL OF ELECTRONIC MATERIALS	Article	10.1007/s11664-020-08125-7		Rejected on title
	WoS	Ashabi, Ghorbangol; Sadat-Shirazi, Mitra-Sadat; Akbarabadi, Ardeshir; Vousooghi, Nasim; Kheiri, Zahra; Toolee, Heidar; Khalifeh, Solmaz; Zarrindast, Mohammad-Reza	Is the Nociception Mechanism Altered in Offspring of Morphine-Abstinent Rats?	2018	JOURNAL OF PAIN	J	10.1016/j.jpain.2017.12.268		Rejected on title
	WoS	Ashayeri, Nasrin Yavar; Keshavarzi, Behnam; Moore, Farid; Kersten, Michael; Yazdi, Mohammad; Lahijanzadeh, Ahmad Reza	Presence of polycyclic aromatic hydrocarbons in sediments and surface water from Shadegan wetland - Iran: A focus on source apportionment, human and ecological risk assessment and Sediment-Water Exchange	2018	ECOTOXICOLOGY AND ENVIRONMENTAL SAFETY	J	10.1016/j.ecoenv.2017.11.055		Rejected on title
	WoS	Ashihara, T; Trayanova, NA	Cell and tissue responses to electric shocks	2005	EUROPACE	J	10.1016/j.eupc.2005.03.020		Rejected on title
	WoS	Ashoori, Abbas; Moradi, Hossien Varasteh; Rezaiee, Hamid Reza; Mahiny, Abdolrassoul Salman	Dietary Segregation of Four Ardeid Species Breeding in Anzali International Wetland, Northern Iran	2017	WATERBIRDS	J			Rejected on title
	SCOPUS	Ashraf K.M., Wang C., Nair S.S., Wynne K.J.	"Big Dipper" Dynamic Contact Angle Curves for Pt-Cured Poly(dimethylsiloxane) on a Thermal Gradient: Inter-relationships of Hydrosilylation, Si-H Autoxidation, and Si-OH Condensation to a Secondary Network	2019	LANGMUIR	Article	10.1021/acs.langmuir.8b04126		Rejected on title
	WoS	Ashrafi, Keyhan; Sharifdini, Meysam; Darjani, Abbas; Brant, Sara V.	Migratory routes, domesticated birds and cercarial dermatitis: the distribution of Trichobilharzia franki in Northern Iran	2021	PARASITE	J	10.1051/parasite/2020073	Cai Ladd	Rejected on title
	SCOPUS	Aspnes D.E.	Schottky-barrier electroreflectance of Ge: Nondegenerate and orbitally degenerate critical points	1975	PHYSICAL REVIEW B	Article	10.1103/PhysRevB.12.2297		Rejected on title
	WoS	ASSCT	Manufacturing abstracts.	1995	Journal - American Society of Sugar Cane Technologists	J			Rejected on title
	WoS	Assmann, PF; Paschall, DD	Pitches of concurrent vowels	1998	JOURNAL OF THE ACOUSTICAL SOCIETY OF AMERICA	J	10.1121/1.421249		Rejected on title
	WoS	Assone, Tatiane; Kanashiro, Tatiana M.; Baldassin, Maira P. M.; Paiva, Arthur; Haziot, Michel E.; Smid, Jerusa; de Oliveira, Augusto Penalva; Fonseca, Luiz Augusto M.; Norris, Philip J.; Casseb, Jorge	In vitro basal T-cell proliferation among asymptomatic Human T cell Leukemia Virus type 1 patients co-infected with hepatitis C and/or Human Immunodeficiency Virus type 1	2018	BRAZILIAN JOURNAL OF INFECTIOUS DISEASES	J	10.1016/j.bjid.2018.02.002		Rejected on title
	WoS	Atkinson, P. R.; Govender, P.	Mortality of Pinus patula seedlings due to Hylastes angustatus (Herbst) (Coleoptera: Scolytidae).	1997	ICFR Bulletin Series	J			Rejected on title
	WoS	Atoui, Abdelfattah; Smeti, Houssem; Sammari, Cherif; Ben Ismail, Sana	Water renewal in the Boughrara lagoon (Tunisia, central Mediterranean Sea) under tidal forcing	2020	ESTUARINE COASTAL AND SHELF SCIENCE	J	10.1016/j.ecss.2020.106680	Cai Ladd	Rejected on title
	WoS	Au, Nicholas T.; Reyes, Morayma; Boyer, Bert B.; Hopkins, Scarlett E.; Black, Jynene; O'Brien, Diane; Fohner, Alison E.; Yracheta, Joe; Thornton, Timothy; Austin, Melissa A.; Burke, Wylie; Thummel, Kenneth E.; Rettiel, Allan E.	Dietary and genetic influences on hemostasis in a Yup'ik Alaska Native population	2017	PLOS ONE	J	10.1371/journal.pone.0173616		Rejected on title
	WoS	Aubin, Joel; Callier, Myriam; Rey-Valette, Helene; Mathe, Syndhia; Wilfart, Aurelie; Legendre, Marc; Slembrouck, Jacques; Caruso, Domenico; Chia, Eduardo; Masson, Gerard; Blancheton, Jean Paul; Ediwarman; Haryadi, Joni; Prihadi, Tri Heru; Casaca, Jorge de Matos; Tamassia, Sergio T. J.; Tocqueville, Aurelien; Fontaine, Pascal	Implementing ecological intensification in fish farming: definition and principles from contrasting experiences	2019	REVIEWS IN AQUACULTURE	J	10.1111/raq.12231		Rejected on title
	SCOPUS	Augier D., Poilblanc D., Haas S.	Dynamical properties of the spin-Peierls compound	1997	PHYSICAL REVIEW B - CONDENSED MATTER AND MATERIALS PHYSICS	Article	10.1103/PhysRevB.56.R5732		Rejected on title
	SCOPUS	Augustijn D.C.M., van den Berg M., de Bruine E., Korving H.	Dynamic Control of Salt Intrusion in the Mark-Vliet River System, The Netherlands	2011	WATER RESOURCES MANAGEMENT	Article	10.1007/s11269-010-9738-1		Rejected on title
	SCOPUS	Aung T.T., Mochida Y., Than M.M.	Prediction of recovery pathways of cyclone-disturbed mangroves in the mega delta of Myanmar	2013	FOREST ECOLOGY AND MANAGEMENT	Article	10.1016/j.foreco.2012.12.034	Trung.CT-Sylvia	Rejected on abstract
	WoS	Austin, Amy T.; Sala, Osvaldo E.; Jackson, Robert B.	Inhibition of nitrification alters carbon turnover in the Patagonian steppe	2006	ECOSYSTEMS	J	10.1007/s10021-005-0039-0		Rejected on title
	SCOPUS	Awasthi R.L., Parida M.K.	Inverse seesaw mechanism in nonsupersymmetric SO(10), proton lifetime, nonunitarity effects, and a low-mass Z ‚Ä≤ boson	2012	PHYSICAL REVIEW D - PARTICLES, FIELDS, GRAVITATION AND COSMOLOGY	Article	10.1103/PhysRevD.86.093004		Rejected on title
	WoS	Ayache, F.; Thompson, J. R.; Flower, R. J.; Boujarra, A.; Rouatbi, F.; Makina, H.	Environmental characteristics, landscape history and pressures on three coastal lagoons in the Southern Mediterranean Region: Merja Zerga (Morocco), Ghar El Melh (Tunisia) and Lake Manzala (Egypt)	2009	HYDROBIOLOGIA	J	10.1007/s10750-008-9676-6	Sumana-Ha	Rejected on reading
	SCOPUS	Ayala Solares H.A., Cowen D.F., Delaunay J.J., Fox D.B., Keivani A., Mostaf√° M., Murase K., Turley C.F., Albert A., Andr√© M., Anghinolfi M., Anton G., Ardid M., Aubert J.-J., Aublin J., Baret B., Barrios-Mart√≠ J., Basa S., Belhorma B., Bertin V., Biagi S., Bormuth R., Boumaaza J., Bourret S., Bouta M., Bouwhuis M.C., Br nza≈ü H., Bruijn R., Brunner J., Busto J., Capone A., Caramete L., Carr J.…	A Search for Cosmic Neutrino and Gamma-Ray Emitting Transients in 7.3 yr of ANTARES and Fermi LAT Data	2019	ASTROPHYSICAL JOURNAL	Article	10.3847/1538-4357/ab4a74		Rejected on title
	SCOPUS	Ayayee P.A., Larsen T., Rosa C., Felton G.W., Ferry J.G., Hoover K.	Essential amino acid supplementation by gut microbes of a wood-feeding cerambycid	2016	ENVIRONMENTAL ENTOMOLOGY	Article	10.1093/ee/nvv153		Rejected on title
	WoS	Aydin, Irfan; Poyraz, Mehmet Kaan; Algin, Abdullah; Aksel, Gokhan; Eroglu, Serkan Emre	Comparison of Clinical and Biochemical Parameters in Atrial Fibrillation Patients Using Dabigatran and Rivoraxaban and Their Relationship with Complications	2020	ISTANBUL MEDICAL JOURNAL	J	10.4274/imj.galenos.2020.32650		Rejected on title
	WoS	Aydin, Irfan; Poyraz, Mehmet Kaan; Algin, Abdullah; Aksel, Gokhan; Eroglu, Serkan Emre	Comparison of Clinical and Biochemical Parameters in Atrial Fibrillation Patients Using Dabigatran and Rivoraxaban and Their Relationship with Complications	2020	ISTANBUL MEDICAL JOURNAL	J	10.4274/imj.galenos.2020.32650	Cai Ladd	Rejected on title
	SCOPUS	Azim S.A., Al-Anezi S., Abou-Qammaz L., Hussain T., Galea F., Al-Blayyes M.M., Perumalla S.V., Shinde A.L., Imtiaz S.	Developing a Mature Paralic Reservoir with Diverse Well Designs in Response to Structural and Stratigraphic Complexity: The zubair reservoir in North Kuwait	2015	SOCIETY OF PETROLEUM ENGINEERS - SPE KUWAIT OIL AND GAS SHOW AND CONFERENCE	Conference Paper			Rejected on title
	SCOPUS	Azim S.A., Al-Awadi A., Hussain T., Al-Blayyes M., Al-Anezi S., Al-Saad, Bader A., Imtiaz S., Shinde A., Perumalla S.	Breakthrough in field development planning of a complex reservoir by designing and drilling highly deviated wells using integrated 3D geomechanics	2014	SOCIETY OF PETROLEUM ENGINEERS - 30TH ABU DHABI INTERNATIONAL PETROLEUM EXHIBITION AND CONFERENCE, ADIPEC 2014: CHALLENGES AND OPPORTUNITIES FOR THE NEXT 30 YEARS	Conference Paper			Rejected on title
	WoS	Aziz Ydy, Ranuce Ribeiro; Ferreira, Dalton; Dutra Souto, Francisco Jose; Fernandes Fontes, Cor Jesus	Prevalence of human T-cell lymphotropic virus (HTLV-1/2) infection among puerperae in Cuiaba, Mato Grosso, 2006	2009	REVISTA DA SOCIEDADE BRASILEIRA DE MEDICINA TROPICAL	J	10.1590/S0037-86822009000100007		Rejected on title
	SCOPUS	Aznar J.-C., Dervieux A., Grillas P.	Association between aquatic vegetation and landscape indicators of human pressure	2003	WETLANDS	Article	10.1672/0277-5212(2003)023[0149:ABAVAL]2.0.CO;2		Rejected on title
	SCOPUS	Azzazy H.M.E., Mansour M.M.H., Christenson R.H.	Gene doping: Of mice and men	2009	CLINICAL BIOCHEMISTRY	Review	10.1016/j.clinbiochem.2009.01.001		Rejected on title
	WoS	Azzouz, Hichem; Kebaili-Ghribi, Jihene; ben Farhat-Touzri, Dalel; Daoud, Fatma; Fakhfakh, Ines; Tounsi, Slim; Jaoua, Samir	Selection and characterisation of an HD1-like Bacillus thuringiensis isolate with a high insecticidal activity against Spodoptera littoralis (Lepidoptera: Noctuidae)	2014	PEST MANAGEMENT SCIENCE	J	10.1002/ps.3661		Rejected on title
	WoS	Babaev, VP; Suvorov, AL; Zaluzhny, AG; Dev'jatko, JN; Lazarev, NE; Zaluzhny, AA	Stability of carbon subatomic films on metal surface against bombardment by low-energy gas ions	2003	JOURNAL OF VACUUM SCIENCE & TECHNOLOGY A	J	10.1116/1.1580489		Rejected on title
	WoS	Babazadeh, Towhid; Nadrian, Haidar; Ranjbaran, Soheila; Rezakhani-Moghaddam, Hamed; Aghemiri, Mehran	Cognitive factors associated with brucellosis preventive behaviours among diagnosed patients: an application of Empowerment Model	2019	EASTERN MEDITERRANEAN HEALTH JOURNAL	J	10.26719/emhj.18.062		Rejected on title
	WoS	Bacchi, Atais; Boccardi, Samara; Alessandretti, Rodrigo; Rocha Pereira, Gabriel Kalil	Substrate masking ability of bilayer and monolithic ceramics used for complete crowns and the effect of association with an opaque resin-based luting agent	2019	JOURNAL OF PROSTHODONTIC RESEARCH	J	10.1016/j.jpor.2019.01.005		Rejected on title
	WoS	Bacelo, Adriana Costa; Cople-Rodrigues, Claudia dos Santos; Goncalves, Juliana Lauar; Borges Quintana, Marcel de Souza; Torres, Paloma Ribeiro; De Aguiar Cardoso, Claudia Santos; da Silva, Marlete Pereira; Santo, Raquel Espirito; de Almeida, Cristiane Fonseca; da Silva, Paula Simplicio; de Brito, Patricia Dias	Nutritional status of human T-lymphotropic virus 1 patients: A retrospective study	2019	CLINICAL NUTRITION ESPEN	J	10.1016/j.clnesp.2019.09.007		Rejected on title
	WoS	Bacou, Elodie; Haurogne, Karine; Mignot, Gregoire; Allard, Marie; De Beaurepaire, Laurence; Marchand, Jordan; Terenina, Elena; Billon, Yvon; Jacques, Julien; Bach, Jean-Marie; Mormede, Pierre; Herve, Julie; Lieubeau, Blandine	Acute social stress-induced immunomodulation in pigs high and low responders to ACTH	2017	PHYSIOLOGY & BEHAVIOR	J	10.1016/j.physbeh.2016.11.012		Rejected on title
	SCOPUS	Baer B.J., Nicol M.	High-pressure binary phase diagram of N2-O2 at 295 K determined by Raman spectroscopy	1990	JOURNAL OF PHYSICAL CHEMISTRY	Article			Rejected on title
	SCOPUS	Bag S., Garg A., Krishnamurthy H.R.	Phase diagram of the half-filled ionic Hubbard model	2015	PHYSICAL REVIEW B - CONDENSED MATTER AND MATERIALS PHYSICS	Article	10.1103/PhysRevB.91.235108		Rejected on title
	SCOPUS	Bagdzevicius S., Boudard M., Caicedo J.M., Rapenne L., Mescot X., Rodr√≠guez-Lamas R., Robaut F., Santiso J., Burriel M.	Superposition of interface and volume type resistive switching in perovskite nanoionic devices	2019	JOURNAL OF MATERIALS CHEMISTRY C	Article	10.1039/c9tc00609e		Rejected on title
	WoS	Bagheri-Gavkosh, Mehdi; Hosseini, Seiyed Mossa; Ataie-Ashtiani, Behzad; Sohani, Yasamin; Ebrahimian, Homa; Morovat, Faezeh; Ashra, Shervin	Land subsidence: A global challenge	2021	SCIENCE OF THE TOTAL ENVIRONMENT	J	10.1016/j.scitotenv.2021.146193	Cai Ladd	Rejected on title
	WoS	Bagot, Rosemary C.; Cates, Hannah M.; Purushothaman, Immanuel; Vialou, Vincent; Heller, Elizabeth A.; Yieh, Lynn; LaBonte, Benoit; Pena, Catherine J.; Shen, Li; Wittenberg, Gayle M.; Nestler, Eric J.	Ketamine and Imipramine Reverse Transcriptional Signatures of Susceptibility and Induce Resilience-Specific Gene Expression Profiles	2017	BIOLOGICAL PSYCHIATRY	J	10.1016/j.biopsych.2016.06.012		Rejected on title
	WoS	Bagot, Rosemary C.; Parise, Eric M.; Pena, Catherine J.; Zhang, Hong-Xing; Maze, Ian; Chaudhury, Dipesh; Persaud, Brianna; Cachope, Roger; Bolanos-Guzman, Carlos A.; Cheer, Joseph; Deisseroth, Karl; Han, Ming-Hu; Nestler, Eric J.	Ventral hippocampal afferents to the nucleus accumbens regulate susceptibility to depression	2015	NATURE COMMUNICATIONS	J	10.1038/ncomms8062		Rejected on title
	WoS	BAGUE, I.	Proceedings of the International Society of Sugar Cane Technologists twelfth congress, San Juan, Puerto Rico, March 28-April 10, 1965.	1967	Proceedings of the International Society of Sugar Cane Technologists twelfth congress, San Juan, Puerto Rico, March 28-April 10, 1965.	J			Rejected on title
	SCOPUS	Bagwell C.E., Liu X., Wu L., Zhou J.	Effects of legacy nuclear waste on the compositional diversity and distributions of sulfate-reducing bacteria in a terrestrial subsurface aquifer	2006	FEMS MICROBIOLOGY ECOLOGY	Article	10.1111/j.1574-6941.2005.00039.x		Rejected on title
	WoS	Bah, Homegnon A. F.; Bandeira, Matheus J.; Gomes-Junior, Erival A.; Anjos, Ana Laura S.; Rodrigues, Ynayara J. M.; dos Santos, Nathalia R.; Martinez, Victor O.; Rocha, Romula B. M. A.; Costa, Renata G.; Adorno, Elisagela, V; Menezes-Filho, Jose A.	Environmental exposure to lead and hematological parameters in Afro-Brazilian children living near artisanal glazed pottery workshops	2020	JOURNAL OF ENVIRONMENTAL SCIENCE AND HEALTH PART A-TOXIC/HAZARDOUS SUBSTANCES & ENVIRONMENTAL ENGINEERING	J	10.1080/10934529.2020.1761738	Cai Ladd	Rejected on title
	SCOPUS	Bai J., Huang L., Gao Z., Lu Q., Wang J., Zhao Q.	Soil seed banks and their germination responses to cadmium and salinity stresses in coastal wetlands affected by reclamation and urbanization based on indoor and outdoor experiments	2014	JOURNAL OF HAZARDOUS MATERIALS	Article	10.1016/j.jhazmat.2014.07.070		Rejected on title
	WoS	Bai, Junhong; Ye, Xiaofei; Jia, Jia; Zhang, Guangliang; Zhao, Qingqing; Cui, Baoshan; Liu, Xinhui	Phosphorus sorption-desorption and effects of temperature, pH and salinity on phosphorus sorption in marsh soils from coastal wetlands with different flooding conditions	2017	CHEMOSPHERE	J	10.1016/j.chemosphere.2017.08.117		Rejected on title
	WoS	Bai, Junhong; Zhao, Qingqing; Lu, Qiongqiong; Wang, Junjing; Reddy, K. Ramesh	Effects of freshwater input on trace element pollution in salt marsh soils of a typical coastal estuary, China	2015	JOURNAL OF HYDROLOGY	J	10.1016/j.jhydrol.2014.11.007	Sumana-Ha	Rejected on abstract
36	WoS	Bai, Junhong; Zhao, Qingqing; Wang, Wei; Wang, Xin; Jia, Jia; Cui, Baoshan; Liu, Xinhui	Arsenic and heavy metals pollution along a salinity gradient in drained coastal wetland soils: Depth distributions, sources and toxic risks	2019	ECOLOGICAL INDICATORS	J	10.1016/j.ecolind.2018.08.026	Indrajit-Giang.N	Keep	37.7722	119.099	Yellow River	Delta	Decades	Arsenic and heavy metals pollution along a salinity gradient - toxic risk	urbanization	urbanization	heavy metal pollution	pollution			exceeded safety limits
32	WoS	Baigun, Claudio R. M.; Puig, Alba; Minotti, Priscilla G.; Kandus, Patricia; Quintana, Ruben; Vicari, Ricardo; Bo, Roberto; Oldani, Norberto O.; Nestler, John A.	Resource use in the Parana River Delta (Argentina): moving away from an ecohydrological approach?	2008	Ecohydrology & Hydrobiology	J	10.2478/v10104-009-0019-7	Kien-Hue.N	Keep	-33.2427	-59.7791	Parana	Sub-Delta	Decades	Biodiversity and resource sustainability	diking; drainage; eutrophication; waterway construction; floodplain disconnection; road infrastructure; climate change; sea level rise; land use change; deforestation; dam construction	canalization; climate change; damming; deforestation; embanking; embanking; eutrophication; irrigation; land use change; road construction; sea level rise	altered flooding patterns	flooding (variation)		Productive dryland area	wetland deterioration; increased river flow; soil erosion; decreased nutrient load; altered downstream sedimentation; loss of hydrological connectivity; decline in fish population; habitat loss
	SCOPUS	Bailey S.J., Vanhatalo A., Wilkerson D.P., Dimenna F.J., Jones A.M.	Optimizing the "priming" effect: Influence of prior exercise intensity and recovery duration on O2 uptake kinetics and severe-intensity exercise tolerance	2009	JOURNAL OF APPLIED PHYSIOLOGY	Article	10.1152/japplphysiol.00810.2009		Rejected on title
	WoS	Bailey, M; Merabet, H; Bruch, RF	Optical characterization of a compact multilayer-mirror polarimeter in the extreme-ultraviolet range	1999	APPLIED OPTICS	J	10.1364/AO.38.004125		Rejected on title
	WoS	Bainbridge, D. A.; Virginia, R. A.; Jarrell, W. M.	Honey mesquite: a multipurpose tree for arid lands.	1990	NFT Highlights	J			Rejected on title
	WoS	Baker, Beth H.; Brooks, John P.; Deng, Dewayne D.; Smith, Renotta K.; Kroger, Robert; Czarnecki, Joby M. Prince	Effects of Low-Grade Weirs on Soil Microbial Communities in Agricultural Drainage Ditches	2018	JOURNAL OF ENVIRONMENTAL QUALITY	J	10.2134/jeq2017.12.0489		Rejected on title
	WoS	Bakhshipour, Alireza; Mashhadi, Mohammadali; Mohammadi, Mahdi; Nezam, Seyed Kazem	Seroprevalence and risk factors of hepatitis delta virus in chronic hepatitis B virus infection in Zahedan.	2013	Acta medica Iranica	J			Rejected on title
	SCOPUS	Bal T., von Krosigk M., McCormick D.A.	Synaptic and membrane mechanisms underlying synchronized oscillations in the ferret lateral geniculate nucleus in vitro.	1995	THE JOURNAL OF PHYSIOLOGY	Article	10.1113/jphysiol.1995.sp020612		Rejected on title
	SCOPUS	Bala Shunmuga Jothi V., Selvaraj S., Chinnathambi V., Rajasekar S.	Bifurcations and chaos in two-coupled periodically driven four-well Duffing-van der Pol oscillators	2017	CHINESE JOURNAL OF PHYSICS	Article	10.1016/j.cjph.2017.08.008		Rejected on title
	WoS	Balakrishnan Shammugasamy; Yogeshini Ramakrishnan; Ghazali, H. M.; Kharidah Muhammad	Tocopherol and tocotrienol contents of different varieties of rice in Malaysia.	2015	Journal of the Science of Food and Agriculture	J	10.1002/jsfa.6742		Rejected on title
	WoS	Balan, N.; Ebihara, Y.; Skoug, R.; Shiokawa, K.; Batista, I. S.; Ram, S. Tulasi; Omura, Y.; Nakamura, T.; Fok, M. -C.	A scheme for forecasting severe space weather	2017	JOURNAL OF GEOPHYSICAL RESEARCH-SPACE PHYSICS	J	10.1002/2016JA023853		Rejected on title
	SCOPUS	Balasuriya S.	Impulsive perturbations to differential equations: Stable/unstable pseudo-manifolds, heteroclinic connections, and flux	2016	NONLINEARITY	Article	10.1088/0951-7715/29/12/3897		Rejected on title
	SCOPUS	Baldo M., Ferreira L.S.	Separable nucleon-nucleon potential with delta isobar degrees of freedom	1990	PHYSICAL REVIEW C	Article	10.1103/PhysRevC.41.2298		Rejected on title
	SCOPUS	Balica S.F., Wright N.G., van der Meulen F.	A flood vulnerability index for coastal cities and its use in assessing climate change impacts	2012	NATURAL HAZARDS	Article	10.1007/s11069-012-0234-1	Emilie-Tanh	Rejected on abstract
	WoS	Balieiro, F. de C.; Oliveira, W. C.; Pereira, M. G.; Anjos, L. H. C. dos; Piccolo, M. de C.; Jaccoud, C. F.	Soil fertility and carbon and eucalypt water use on topography feature in Seropedica, RJ.	2008	Revista Arvore	J	10.1590/S0100-67622008000100017		Rejected on title
	WoS	Balke, T.; Bouma, T. J.; Herman, P. M. J.; Horstman, E. M.; Sudtongkong, C.; Webb, E. L.	Cross-shore gradients of physical disturbance in mangroves: implications for seedling establishment	2013	BIOGEOSCIENCES	J	10.5194/bg-10-5411-2013	Sumana-Ha	Rejected on reading
	SCOPUS	Ballegaard S., Karpatschoff B., Holck J.A., Meyer C.N., Trojaborg W.	Acupuncture in angina pectoris: Do psycho-social and neurophysiological factors relate to the effect?	1995	ACUPUNCTURE AND ELECTRO-THERAPEUTICS RESEARCH	Article	10.3727/036012995816357113		Rejected on title
	WoS	Ballivian, Jamile; Alcaide, Maria L.; Cecchini, Diego; Jones, Deborah L.; Abbamonte, John M.; Cassetti, Isabel	Impact of COVID-19-Related Stress and Lockdown on Mental Health Among People Living With HIV in Argentina	2020	JAIDS-JOURNAL OF ACQUIRED IMMUNE DEFICIENCY SYNDROMES	J	10.1097/QAI.0000000000002493	Cai Ladd	Rejected on title
	SCOPUS	Balonji S., Tartibu L.K., Jen T.C.	Performance investigation and construction of a traveling wave thermo-acoustic engine	2018	PROCEEDINGS OF THE INTERNATIONAL CONFERENCE ON INDUSTRIAL ENGINEERING AND OPERATIONS MANAGEMENT	Conference Paper			Rejected on title
	WoS	Balsari, Satchit; Dresser, Caleb; Leaning, Jennifer	Climate Change, Migration, and Civil Strife	2020	CURRENT ENVIRONMENTAL HEALTH REPORTS	J	10.1007/s40572-020-00291-4	Cai Ladd	Rejected on title
	WoS	Balsells, M.; Barroca, B.; Amdal, J. R.; Diab, Y.; Becue, V.; Serre, D.	Analysing urban resilience through alternative stormwater management options: application of the conceptual Spatial Decision Support System model at the neighbourhood scale	2013	WATER SCIENCE AND TECHNOLOGY	J	10.2166/wst.2013.527		Rejected on title
	WoS	Balta, B; Aviyente, V; Lifshitz, C	Elimination of water from the carboxyl group of GlyGlyH(+)	2003	JOURNAL OF THE AMERICAN SOCIETY FOR MASS SPECTROMETRY	J	10.1016/S1044-0305(03)00479-3		Rejected on title
	SCOPUS	Bamber S., Rundberget J.T., Kringstad A., Bechmann R.K.	Effects of simulated environmental discharges of the salmon lice pesticides deltamethrin and azamethiphos on the swimming behaviour and survival of adult Northern shrimp (Pandalus borealis)	2021	Aquatic Toxicology	Article	10.1016/j.aquatox.2021.105966	Cai Ladd	Rejected on title
	WoS	Bamutaze, Y; Kyamanywa, S; Singh, BR; Nabanoga, G; Lal, RBamutaze, Y; Kyamanywa, S; Singh, BR; Nabanoga, G; Lal, R	Agriculture and Ecosystem Resilience in Sub Saharan Africa: Livelihood Pathways Under Changing Climate	2019	Agriculture and Ecosystem Resilience in Sub Saharan Africa: Livelihood Pathways Under Changing Climate	S	10.1007/978-3-030-12974-3		Rejected on title
	SCOPUS	Ban D., W√§chter M., Liu H.C., Wasilewski Z.R., Buchanan M., Aers G.C.	Terahertz quantum cascade lasers: Fabrication, characterization, and doping effect	2006	JOURNAL OF VACUUM SCIENCE AND TECHNOLOGY A: VACUUM, SURFACES AND FILMS	Article	10.1116/1.2174020		Rejected on title
	WoS	Bandeira, Larissa M.; Uehara, Silvia N. O.; Puga, Marco A. M.; Rezende, Grazielli R.; Vicente, Ana C. P.; Domingos, Joao A.; do Lago, Barbara V.; Niel, Christian; Motta-Castro, Ana R. C.	HTLV-1 intrafamilial transmission among Japanese immigrants in Brazil	2018	JOURNAL OF MEDICAL VIROLOGY	J	10.1002/jmv.24938		Rejected on title
	SCOPUS	Bandi M.M., Rivera M.K., Krzakala F., Ecke R.E.	Fragility and hysteretic creep in frictional granular jamming	2013	PHYSICAL REVIEW E - STATISTICAL, NONLINEAR, AND SOFT MATTER PHYSICS	Article	10.1103/PhysRevE.87.042205		Rejected on title
	SCOPUS	Bandrauk A.D., Chelkowski S., Diestler D.J., Manz J., Yuan K.-J.	Quantum simulation of high-order harmonic spectra of the hydrogen atom	2009	PHYSICAL REVIEW A - ATOMIC, MOLECULAR, AND OPTICAL PHYSICS	Article	10.1103/PhysRevA.79.023403		Rejected on title
	SCOPUS	Banerjee V., Das S.K., Puri S.	Hysteresis and magnetization jumps in the T=0 dynamics of spin glasses	2005	PHYSICAL REVIEW E - STATISTICAL, NONLINEAR, AND SOFT MATTER PHYSICS	Article	10.1103/PhysRevE.71.026105		Rejected on title
	WoS	Banihashemi, Mehdi; Ahmadi, Vahid	Dynamic characteristics of photonic crystal quantum dot lasers	2014	APPLIED OPTICS	J	10.1364/AO.53.002595		Rejected on title
	SCOPUS	Banks A.C., M√©lin F.	An assessment of cloud masking schemes for satellite ocean colour data of marine optical extremes	2015	INTERNATIONAL JOURNAL OF REMOTE SENSING	Article	10.1080/01431161.2014.1001085		Rejected on title
	SCOPUS	Bann K.L., Fielding C.R., MacEachern J.A., Tye S.C.	Differentiation of estuarine and offshore marine deposits using integrated ichnology and sedimentology: Permian Pebbley Beach Formation, Sydney Basin, Australia	2004	GEOLOGICAL SOCIETY SPECIAL PUBLICATION	Article	10.1144/GSL.SP.2004.228.01.10		Rejected on title
	WoS	Bao Zambra, Francis Maria; Biolchi, Vanderlei; Brum, Ilma Simoni; Bogo Chies, Jose Artur	CCR2 and CCR5 genes polymorphisms in benign prostatic hyperplasia and prostate	2013	HUMAN IMMUNOLOGY	J	10.1016/j.humimm.2013.04.031		Rejected on title
	WoS	Bao, Junlin; Gao, Shu	Wetland Utilization and Adaptation Practice of a Coastal Megacity: A Case Study of Chongming Island, Shanghai, China	2021	FRONTIERS IN ENVIRONMENTAL SCIENCE	J	10.3389/fenvs.2021.627963	Cai Ladd	Rejected on title
	SCOPUS	Baoshan C., Qiang H., Xinsheng Z.	Ecological thresholds of Suaeda salsa to the environmental gradients of water table depth and soil salinity	2008	ACTA ECOLOGICA SINICA	Article	10.1016/S1872-2032(08)60050-5		Rejected on title
	SCOPUS	Baraskar B.G., Kambale R.C., James A.R., Mahesh M.L., Ramana C.V., Kolekar Y.D.	Ferroelectric, piezoelectric and electrostrictive properties of Sn4+-modified Ba0.7Ca0.3TiO3 lead-free electroceramics	2017	JOURNAL OF THE AMERICAN CERAMIC SOCIETY	Article	10.1111/jace.15073		Rejected on title
	SCOPUS	Barber A., Bartoszyk G.D., Bender H.M., Gottschlich R., Greiner H.E., Harting J., Mauler F., Minck K.‚ÄêO., Murray R.D., Simon M., Seyfried C.A.	A pharmacological profile of the novel, peripherally‚Äêselective k‚Äêopioid receptor agonist, EMD 61753	1994	BRITISH JOURNAL OF PHARMACOLOGY	Article	10.1111/j.1476-5381.1994.tb17142.x		Rejected on title
	SCOPUS	Barber K.	When people cross thresholds	2007	AFRICAN STUDIES REVIEW	Review	10.1353/arw.2007.0079	Indrajit-Giang.N	Rejected on abstract
	SCOPUS	Barbero C., K√∂tz R.	Nanoscale Dimensional Changes and Optical Properties of Polyaniline Measured by in Situ Spectroscopic Ellipsometry	1994	JOURNAL OF THE ELECTROCHEMICAL SOCIETY	Article	10.1149/1.2054847		Rejected on title
	WoS	Barbosa, C. C. de A.; Atkinson, P. M.; Dearing, J. A.	Extravagance in the commons: resource exploitation and the frontiers of ecosystem service depletion in the Amazon estuary.	2016	Science of the Total Environment	J	10.1016/j.scitotenv.2016.01.072		Rejected on title
	WoS	Barbosa, Carla M.; Durigon, Edison L.; Thomazelli, Luciano M.; Ometto, Tatiana; Marcatti, Roberta; Nardi, Marcello Shiavo; de Aguiar, Daniel M.; Pinho, Joao Batista; Petry, Maria Virginia; Neto, Isaac Simao; Serafini, Patricia; Rodrigues, Roberta Costa; de Azevedo Junior, Severino Mendes; Goes, Luiz Gustavo B.; de Araujo, Jansen	Divergent coronaviruses detected in wild birds in Brazil, including a central park in SAo Paulo	2019	BRAZILIAN JOURNAL OF MICROBIOLOGY	J	10.1007/s42770-019-00065-7		Rejected on title
	WoS	Barbosa, J. dos S.; Carducci, C. E.; Kohn, L. S.; Silva, K. do C. R.; Silva, E. A. da; Santos, K. L. dos	Electrochemistry and organic carbon of a Humic Inceptisol in the Santa Catarina plateau under an agroforestry system.	2016	Scientia Agraria	J			Rejected on title
	WoS	Barcellos, NT; Fuchs, SC; Mondini, LG; Murphy, EL	Human T lymphotropic virus type I/II infection: Prevalence and risk factors in individuals testing for HIV in Counseling Centers from southern Brazil	2006	SEXUALLY TRANSMITTED DISEASES	J	10.1097/01.olq.0000194598.47821.b6		Rejected on title
	WoS	Bardsley, Douglas K.; Hugo, Graeme J.	Migration and climate change: examining thresholds of change to guide effective adaptation decision-making	2010	POPULATION AND ENVIRONMENT	J	10.1007/s11111-010-0126-9	Andy-Vinh	Rejected on reading
43	WoS	Bargu, Sibel; Justic, Dubravko; White, John R.; Lane, Robert; Day, John; Paerl, Hans; Raynie, Richard	Mississippi River diversions and phytoplankton dynamics in deltaic Gulf of Mexico estuaries: A review	2019	ESTUARINE COASTAL AND SHELF SCIENCE	J	10.1016/j.ecss.2019.02.020	Kien-Hue.N	Keep	29.7526	-91.3881	Mississippi-Atchafalaya-Wax Lake	Delta	Millennia	Rapid changes in the system, losses of coastal wetlands due to a combination of human_x000D_ impacts and sea-level rise	human; sea level rise; river diversion; flood control measures; eutrophication	anthropogenic pressure; canalization; embanking; eutrophication; sea level rise	land use changes	land use change		large-scale river sediment diversions will also substantially increase freshwater and nutrient inputs	loss of habitat - coastal wetland, algal bloom, cyanobacterial blooms, coastal land loss, loss of water quality, loss of health and food web quality
	WoS	Barhoumi, Badreddine; Jouili, Soufiane; Elbarhoumi, Anis; Derouiche, Abdelkader; El Megdiche, Yassine; Bouabdallah, Sondes; Touil, Soufiane; Driss, Mohamed Ridha	Organochlorines in the surface sediments of the Bahiret el Bibane lagoon (Tunisia, Southwestern Mediterranean Sea)	2016	CHEMISTRY AND ECOLOGY	J	10.1080/02757540.2016.1195817		Rejected on title
	WoS	Barik, Sujit K.; Mahendiran, R.	Room Temperature Giant Magnetoimpedance Effect in La0.6Bi0.1Sr0.3MnO3	2012	ECS SOLID STATE LETTERS	J	10.1149/2.012206ssl		Rejected on title
	SCOPUS	Barish S.J., Derrick M., Dombeck T., Hyman L.G., Jaeger K., Musgrave B., Schreiner P., Singer R., Snyder A., Barnes V.E., Carmony D.D., Garfinkel A.F.	Study of neutrino interactions in hydrogen and deuterium. II. Inelastic charged-current reactions	1979	PHYSICAL REVIEW D	Article	10.1103/PhysRevD.19.2521		Rejected on title
	WoS	Barlet, Nathan T.; Diemont, Stewart A. W.; Teece, Mark A.; Schulz, Kimberly L.	Emergent microbial food webs in ecological treatment systems for wastewater: Insight from stable carbon isotopes	2015	ECOLOGICAL ENGINEERING	J	10.1016/j.ecoleng.2014.05.030		Rejected on title
	SCOPUS	Barlow M.A., Deo S.H., Caffrey J.L.	Sympatholytic delta-2 opioid receptors moderate ganglionic vasomotor control	2011	EXPERIMENTAL BIOLOGY AND MEDICINE	Article	10.1258/ebm.2011.010341		Rejected on title
	WoS	Barmania, Fatima; Potgieter, Marnie; Pepper, Michael S.	Mutations in C-C chemokine receptor type 5 (CCR5) in South African individuals	2013	INTERNATIONAL JOURNAL OF INFECTIOUS DISEASES	J	10.1016/j.ijid.2013.06.009		Rejected on title
	WoS	Barmashenko, B; Furman, D; Rosenwaks, S	Analysis of lasing in gas-flow lasers with stable resonators	1998	APPLIED OPTICS	J	10.1364/AO.37.005697		Rejected on title
	SCOPUS	Barreto W., Crespo J.A., De Oliveira H.P., Rodrigues E.L., Rodriguez-Mueller B.	Mass gap in the critical gravitational collapse of a kink	2016	PHYSICAL REVIEW D	Article	10.1103/PhysRevD.93.064042		Rejected on title
	SCOPUS	Barron S., Canete G., Carmichael J., Flanders D., Pond E., Sheppard S., Tatebe K.	A climate change adaptation planning process for low-lying, communities vulnerable to sea level rise	2012	SUSTAINABILITY	Article	10.3390/su4092176	Tuhin-Nhu.N	Rejected on abstract
	WoS	Barron, Mace G.; Vivian, Deborah N.; Heintz, Ron A.; Yim, Un Hyuk	Long-Term Ecological Impacts from Oil Spills: Comparison of Exxon Valdez, Hebei Spirit, and Deepwater Horizon	2020	ENVIRONMENTAL SCIENCE & TECHNOLOGY	J	10.1021/acs.est.9b05020	Cai Ladd	Rejected on title
	WoS	Barros-Parada, Wilson; Fuentes-Contreras, Eduardo; Bergmann, Jan; Herrera, Heidy; Kinsho, Takeshi; Miyake, Yuki	Monitoring Chilecomadia valdiviana (Lepidoptera: Cossidae) Using Sex Pheromone-Baited Traps in Apple Orchards in Chile	2021	INSECTS	J	10.3390/insects12060511	Cai Ladd	Rejected on title
	WoS	BARTEL, PR; GRIESEL, RD; FREIMAN, I; ROSEN, EU; GEEFHUYSEN, J	LONG-TERM EFFECTS OF KWASHIORKOR ON THE ELECTROENCEPHALOGRAM	1979	AMERICAN JOURNAL OF CLINICAL NUTRITION	J			Rejected on title
	WoS	BARTHOLOMEW, C; CHARLES, W; SAXINGER, C; BLATTNER, W; ROBERTGUROFF, M; RAJU, C; RATAN, P; INCE, W; QUAMINA, D; BASDEOMAHARAJ, K; GALLO, RC	RACIAL AND OTHER CHARACTERISTICS OF HUMAN T-CELL LEUKEMIA LYMPHOMA (HTLV-I) AND AIDS (HTLV-III) IN TRINIDAD	1985	BMJ-BRITISH MEDICAL JOURNAL	J	10.1136/bmj.290.6477.1243		Rejected on title
	WoS	Bartholomew, C; Cleghorn, F; Jack, N; Edwards, J; Blattner, W	Human T-cell lymphotropic virus type I-associated facial nerve palsy in Trinidad and Tobago	1997	ANNALS OF NEUROLOGY	J	10.1002/ana.410410617		Rejected on title
	WoS	BARTHOLOMEW, C; SAXINGER, WC; CLARK, JW; GAIL, M; DUDGEON, A; MAHABIR, B; HULLDRYSDALE, B; CLEGHORN, F; GALLO, RC; BLATTNER, WA	TRANSMISSION OF HTLV-I AND HIV AMONG HOMOSEXUAL MEN IN TRINIDAD	1987	JAMA-JOURNAL OF THE AMERICAN MEDICAL ASSOCIATION	J	10.1001/jama.257.19.2604		Rejected on title
	SCOPUS	Bartley D.L., Massey W.E.	Surface contribution to the dynamic structure function of liquid He	1977	PHYSICAL REVIEW B	Article	10.1103/PhysRevB.15.151		Rejected on title
	SCOPUS	Bartoli B., Bernardini P., Bi X.J., Bolognino I., Branchini P., Budano A., Calabrese Melcarne A.K., Camarri P., Cao Z., Cardarelli R., Catalanotti S., Chen S.Z., Chen T.L., Creti P., Cui S.W., Dai B.Z., D'Amone A., Danzengluobu, De Mitri I., D'Ettorre Piazzoli B., Di Girolamo T., Di Sciascio G., Feng C.F., Feng Z., Feng Z., Gou Q.B., Guo Y.Q., He H.H., Hu H., Hu H., Iacovacci M., Iuppa R., Jia H.…	Medium scale anisotropy in the TeV cosmic ray flux observed by ARGO-YBJ	2013	PHYSICAL REVIEW D - PARTICLES, FIELDS, GRAVITATION AND COSMOLOGY	Article	10.1103/PhysRevD.88.082001		Rejected on title
	SCOPUS	Barton N.H.	The reduction in fixation probability caused by substitutions at linked loci	1994	GENETICAL RESEARCH	Article	10.1017/S0016672300032857		Rejected on title
	SCOPUS	Baruch-El E., Baziljevich M., Shapiro B.Ya., Johansen T.H., Shaulov A., Yeshurun Y.	Dendritic flux instabilities in YBa2Cu3O7-x films: Effects of temperature and magnetic field ramp rate	2016	PHYSICAL REVIEW B	Article	10.1103/PhysRevB.94.054509		Rejected on title
	WoS	Baruch, Zdravko	Leaf trait variation of a dominant neotropical savanna tree across rainfall and fertility gradients	2011	ACTA OECOLOGICA-INTERNATIONAL JOURNAL OF ECOLOGY	J	10.1016/j.actao.2011.05.014		Rejected on title
	WoS	Baruzzi, G.; Faedi, W.	Meeting of breeders at symposium on strawberry.	2005	Colture Protette	J			Rejected on title
	WoS	Basar, E; Ozgoren, M; Karakas, S; Basar-Eroglu, C	Super-synergy in the brain: The grandmother percept is manifested by multiple oscillations	2004	INTERNATIONAL JOURNAL OF BIFURCATION AND CHAOS	J	10.1142/S0218127404009272		Rejected on title
	SCOPUS	Bassilana M., Damiano E., Leblanc G.	Kinetic Properties of Na+-H+ Antiport in Escherichia coli Membrane Vesicles: Effects of Imposed Electrical Potential, Proton Gradient, and Internal pH	1984	BIOCHEMISTRY	Article	10.1021/bi00317a029		Rejected on title
	WoS	Bassols, Bernat; Fontich, Ernest; Oro, Daniel; Alonso, David; Sardanyes, Josep	Modelling Functional Shifts in Two-Species Hypercycles	2021	MATHEMATICS	J	10.3390/math9151809	Cai Ladd	Rejected on title
	SCOPUS	Bastianello A., De Luca A.	Nonequilibrium Steady State Generated by a Moving Defect: The Supersonic Threshold	2018	PHYSICAL REVIEW LETTERS	Article	10.1103/PhysRevLett.120.060602		Rejected on title
	SCOPUS	Basupi L.V., Quinn C.H., Dougill A.J.	Historical perspectives on pastoralism and land tenure transformation in Ngamiland, Botswana: What are the policy and institutional lessons?	2017	PASTORALISM	Article	10.1186/s13570-017-0093-1		Rejected on title
	WoS	Batalha, V. C.; Zanuncio, J. C.; Picanco, M. C.; Sediyama, C. S.	Selectivity of insecticides to the predators Podisus nigrispinus (Dallas, 1851) and Supputius cincticeps (Stal, 1860) (Heteroptera: Pentatomidae) and their lepidopteran prey.	1995	Revista Arvore	J			Rejected on title
	SCOPUS	Batista A.A., Birnir B., Tamborenea I., Citrin S.	Period-doubling and Hopf bifurcations in far-infrared driven quantum well intersubband transitions	2003	PHYSICAL REVIEW B - CONDENSED MATTER AND MATERIALS PHYSICS	Article	10.1103/PhysRevB.68.035307		Rejected on title
	SCOPUS	Batista A.A., Citrin D.S.	Enhanced terahertz bistability in a nonlinear Fabry-Perot resonator with n-type quantum wells	2004	OPTICS LETTERS	Article	10.1364/OL.29.000367		Rejected on title
	WoS	BATISTA, A. C.; SILVEIRA, J. S.	Puhnonary mycosis and C. genitalis Batista & Silveira.	1962	Publ. Inst. Micol. Univ. Recife	J			Rejected on title
	SCOPUS	Batyrev I.G., Mattson W.D., Rice B.M.	Modeling of early stages of formation of poly-CO	2011	MATERIALS RESEARCH SOCIETY SYMPOSIUM PROCEEDINGS	Conference Paper	10.1557/opl.2012.345		Rejected on title
	WoS	Baudu, L. R.	The State's new role in the management of publicly-owned irrigated areas: support for irrigators' associations, the example of the Medjerda delta, Tunisia.	2002	La gestion des perimetres irrigues collectifs a l'aube du XXIe siecle, enjeux, problemes, demarches. Actes de l'atelier du Pcsi, Montpellier, France, 22-23 janvier 2001	B			Rejected on title
	WoS	Bauer, T. G.; McKercher, B.	Sex and tourism: journeys of romance, love and lust.	2003	Sex and tourism: journeys of romance, love and lust	B			Rejected on title
	SCOPUS	Bauernschmitt R., Siewert J., Nazarov Yu.V., Odintsov A.A.	Josephson effect in low-capacitance superconductor-normal-metal-superconductor systems	1994	PHYSICAL REVIEW B	Article	10.1103/PhysRevB.49.4076		Rejected on title
	SCOPUS	Baulch B., Hansen H., Trung L.D., Minh Tam T.N.	The spatial integration of paddy markets in Vietnam	2008	JOURNAL OF AGRICULTURAL ECONOMICS	Article	10.1111/j.1477-9552.2007.00148.x		Rejected on title
	WoS	Baum, Alexandra; Scully, Patricia J.; Basanta, Maria; Thomas, C. L. Paul; Fielden, Peter R.; Goddard, Nicholas J.; Perrie, Walter; Chalker, Paul R.	Photochemistry of refractive index structures in poly(methyl methacrylate) by femtosecond laser irradiation	2007	OPTICS LETTERS	J	10.1364/OL.32.000190		Rejected on title
	WoS	Baumann, K.; Kauppinen, R.	Penetrance and predictive value of genetic screening in acute porphyria	2020	MOLECULAR GENETICS AND METABOLISM	J	10.1016/j.ymgme.2020.02.003		Rejected on title
	WoS	Baumann, K.; Kauppinen, R.	Penetrance and predictive value of genetic screening in acute porphyria	2020	MOLECULAR GENETICS AND METABOLISM	J	10.1016/j.ymgme.2020.02.003	Cai Ladd	Rejected on title
	SCOPUS	Baumgarte T.W., Gundlach C., Hilditch D.	Critical Phenomena in the gravitational collapse of electromagnetic waves	2019	PHYSICAL REVIEW LETTERS	Article	10.1103/PhysRevLett.123.171103		Rejected on title
	WoS	Baustian, Joseph J.; Mendelssohn, Irving A.	Hurricane-Induced Sedimentation Improves Marsh Resilience and Vegetation Vigor under High Rates of Relative Sea Level Rise	2015	WETLANDS	J	10.1007/s13157-015-0670-2	Emilie-Tanh	Rejected on abstract
	WoS	Baustian, Joseph; Mendelssohn, Irving; Lin, Qianxin; Rapp, John	In Situ Burning Restores the Ecological Function and Structure of an Oil-Impacted Coastal Marsh	2010	ENVIRONMENTAL MANAGEMENT	J	10.1007/s00267-010-9549-4	Fabrice-Ly	Rejected on abstract
	SCOPUS	Baxter G.W., Haub J.G., Orr B.J.	Backconversion in a pulsed optical parametric oscillator: Evidence from injection-seeded sidebands	1997	JOURNAL OF THE OPTICAL SOCIETY OF AMERICA B: OPTICAL PHYSICS	Article	10.1364/JOSAB.14.002723		Rejected on title
	WoS	Bayet-Goll, Aram; Daraei, Mehdi	Palaeoecological, sedimentological and stratigraphical insights into microbially induced sedimentary structures of the lower Cambrian successions of Iran	2020	SEDIMENTOLOGY	J	10.1111/sed.12745	Cai Ladd	Rejected on title
	WoS	Bazrafshan, Edris; Mostafapour, Ferdos Kord; Esmaelnejad, Morteza; Ebrahimzadeh, Gholam Reza; Mahvi, Amir Hossein	Concentration of heavy metals in surface water and sediments of ChahNimeh water reservoir in Sistan and Baluchestan province, Iran	2016	DESALINATION AND WATER TREATMENT	J	10.1080/19443994.2015.1027958		Rejected on title
	SCOPUS	Beatty J.A., Song S.C., Wilson C.J.	Cell-type-specific resonances shape the responses of striatal neurons to synaptic input	2015	JOURNAL OF NEUROPHYSIOLOGY	Article	10.1152/jn.00827.2014		Rejected on title
	SCOPUS	Bechler P., Devore R., Kamont A., Petrova G., Wojtaszczyk P.	Greedy wavelet projections are bounded on BV	2007	TRANSACTIONS OF THE AMERICAN MATHEMATICAL SOCIETY	Article	10.1090/S0002-9947-06-03903-1		Rejected on title
	WoS	Beck, Catherine C.; Feibel, Craig S.; Mortlock, Richard A.; Quinn, Rhonda L.; Wright, James D.	Little Ice Age to modern lake-level fluctuations from Ferguson's Gulf, Lake Turkana, Kenya, based on sedimentology and ostracod assemblages	2021	QUATERNARY RESEARCH	J	10.1017/qua.2020.105	Cai Ladd	Rejected on title
	SCOPUS	Becker W., McIver J.K., Confer M.	Total multiphoton-ionization rates for an extremely short-ranged potential	1989	PHYSICAL REVIEW A	Article	10.1103/PhysRevA.40.6904		Rejected on title
	WoS	Becker, Austin; Ng, Adolf K. Y.; McEvoy, Darryn; Mullett, Jane	Implications of climate change for shipping: Ports and supply chains	2018	WILEY INTERDISCIPLINARY REVIEWS-CLIMATE CHANGE	J	10.1002/wcc.508		Rejected on title
	WoS	BECKER, WB; BECKER, MLB; HOMMA, T; BREDE, HD; KURTH, R	SERUM ANTIBODIES TO HUMAN T-CELL LEUKEMIA-VIRUS TYPE-I IN DIFFERENT ETHNIC-GROUPS AND IN NON-HUMAN PRIMATES IN SOUTH-AFRICA	1985	SOUTH AFRICAN MEDICAL JOURNAL	J			Rejected on title
	WoS	Beek, E. van; Bozorgy, B.; Vekerdy, Z.; Meijer, K.	Limits to agricultural growth in the Sistan Closed Inland Delta, Iran.	2008	Irrigation and Drainage Systems	J	10.1007/s10795-008-9045-7	Indrajit-Giang.N	Rejected on abstract
	SCOPUS	Behera C., Choudhary R.N.P., Das P.R.	Development of Ni-Ferrite-Based PVDF Nanomultiferroics	2017	JOURNAL OF ELECTRONIC MATERIALS	Article	10.1007/s11664-017-5567-9		Rejected on title
	SCOPUS	Behnke B.J., Delp M.D.	Aging blunts the dynamics of vasodilation in isolated skeletal muscle resistance vessels	2010	JOURNAL OF APPLIED PHYSIOLOGY	Article	10.1152/japplphysiol.00970.2009		Rejected on title
	SCOPUS	Beier C.W., Sanders J.M., Brutchey R.L.	Improved breakdown strength and energy density in thin-film polyimide nanocomposites with small barium strontium titanate nanocrystal fillers	2013	JOURNAL OF PHYSICAL CHEMISTRY C	Article	10.1021/jp312519r		Rejected on title
	SCOPUS	Beigi H.A., Christopoulos C., Sullivan T., Calvi G.M.	Gapped-inclined braces for seismic retrofit of soft-story buildings	2014	JOURNAL OF STRUCTURAL ENGINEERING (UNITED STATES)	Article	10.1061/(ASCE)ST.1943-541X.0001006		Rejected on title
	SCOPUS	Beiser M., Wiwa O., Adebajo S.	Human-initiated disaster, social disorganization and post-traumatic stress disorder above Nigeria's oil basins	2010	SOCIAL SCIENCE AND MEDICINE	Article	10.1016/j.socscimed.2010.03.039		Rejected on title
	WoS	Beklemlshev, V. N.; Zhelokhovtzev, A. N.	BeoeMiiuieB, B. H. m JKejioxoDuee, A. H. Les aires de plusieures especes d'Anopheles de l'URSS et les facteurs dont elles dependent. [In Russian with French summary.]	1945	Bulletin de la Societe des Naturalistes de Moscou (NS)	J			Rejected on title
	WoS	Belausteguigoitia, JC	Causal chain analysis and root causes: The GIWA approach	2004	AMBIO	J	10.1639/0044-7447(2004)033[0007:CCAARC]2.0.CO;2		Rejected on title
	SCOPUS	Bell J.R., Bernasochi G.B., Wollermann A.C., Raaijmakers A.J.A., Boon W.C., Simpson E.R., Curl C.L., Mellor K.M., Delbridge L.M.D.	Myocardial and cardiomyocyte stress resilience is enhanced in aromatase-deficient female mouse hearts through CaMKIIŒ¥ activation	2015	ENDOCRINOLOGY	Article	10.1210/en.2014-1700		Rejected on title
	SCOPUS	Beller E.E., Spotswood E.N., Robinson A.H., Anderson M.G., Higgs E.S., Hobbs R.J., Suding K.N., Zavaleta E.S., Letitia Grenier J., Grossinger R.M.	Building Ecological Resilience in Highly Modified Landscapes	2019	BIOSCIENCE	Article	10.1093/biosci/biy117	Trung.CT-Sylvia	Rejected on abstract
	WoS	Belleveau, Lisa J.; Takekawa, John Y.; Woo, Isa; Turner, Kelley L.; Barham, Jesse B.; Takekawa, Jean E.; Ellings, Christopher S.; Chin-Leo, Gerardo	Vegetation Community Response to Tidal Marsh Restoration of a Large River Estuary	2015	NORTHWEST SCIENCE	J	10.3955/046.089.0205		Rejected on title
	SCOPUS	Belmonte C., Gallar J., Pozo M.A., Rebollo I.	Excitation by irritant chemical substances of sensory afferent units in the cat's cornea.	1991	THE JOURNAL OF PHYSIOLOGY	Article	10.1113/jphysiol.1991.sp018621		Rejected on title
	SCOPUS	Belmonte C., Giraldez F.	Responses of cat corneal sensory receptors to mechanical and thermal stimulation.	1981	THE JOURNAL OF PHYSIOLOGY	Article	10.1113/jphysiol.1981.sp013989		Rejected on title
	WoS	BELOV N N; BENDITSKII A A; KOZOROVITSKII L L	Atmospheric aerosols precipitation-involves focussing scanning, pulsed, narrowly directed laser emission into aerosol cloud, with energy density above optical breakthrough threshold	NA		P			Rejected on title
	WoS	Ben Ahmed, Ziyad; Yousfi, Mohamed; Viaene, Johan; Dejaegher, Bieke; Demeyer, Kristiaan; Vander Heyden, Yvan	Four Pistacia atlantica subspecies (atlantica, cabulica, kurdica and mutica): A review of their botany, ethnobotany, phytochemistry and pharmacology	2021	JOURNAL OF ETHNOPHARMACOLOGY	J	10.1016/j.jep.2020.113329	Cai Ladd	Rejected on title
	SCOPUS	Ben-Shimon S., Krivelevich M., Sudakov B.	On the resilience of Hamiltonicity and optimal packing of Hamilton cycles in random graphs	2011	SIAM JOURNAL ON DISCRETE MATHEMATICS	Article	10.1137/110821299		Rejected on title
	SCOPUS	Benderskii V.A., Grebenshchikov S.Yu., Vetoshkin E.V., Mil'nikov G.V., Makarov D.E.	Two-dimensional tunneling: Bifurcations and competing trajectories	1994	JOURNAL OF PHYSICAL CHEMISTRY	Article	10.1021/j100064a010		Rejected on title
	SCOPUS	Bendix O., Fleischmann R., Kottos T., Shapiro B.	Exponentially fragile PT symmetry in lattices with localized eigenmodes	2009	PHYSICAL REVIEW LETTERS	Article	10.1103/PhysRevLett.103.030402		Rejected on title
	SCOPUS	Benegiamo M., Cirillo D.	Food insecurity risk and global governance guidelines on agriculture: Evidence from the senegal river delta	2018	GOVERNANCE OF RISK, HAZARDS AND DISASTERS: TRENDS IN THEORY AND PRACTICE	Book Chapter	10.4324/9781315463896	Cai-Hue.L	Rejected on abstract
	WoS	Benlaribi, Rabia; Djebbar, Safia	Concentrations, distributions, sources, and risk assessment of polycyclic aromatic hydrocarbons in topsoils around a petrochemical industrial area in Algiers (Algeria)	2020	ENVIRONMENTAL SCIENCE AND POLLUTION RESEARCH	J	10.1007/s11356-020-09241-x	Cai Ladd	Rejected on title
	SCOPUS	Benmerrouche M., Tomusiak E.	Low energy expansions for double-pion photoproduction	1994	PHYSICAL REVIEW LETTERS	Article	10.1103/PhysRevLett.73.400		Rejected on title
	SCOPUS	Bennahmias M., Bello A.F., Back D., Radousky H.B., Goodwin T.J., Klavins P., Shelton R.N.	Magnetic properties of polycrystalline R1.5Ce0.5Sr2Cu2NbO10 (R=Eu, Nd, and Sm) high-Tc superconducting ceramics	1993	PHYSICAL REVIEW B	Article	10.1103/PhysRevB.48.6525		Rejected on title
	WoS	Bennett, James E.; Tamura-Wicks, Helen; Parks, Robbie M.; Burnett, Richard T.; Pope, C. Arden, III; Bechle, Matthew J.; Marshall, Julian D.; Danaei, Goodarz; Ezzati, Majid	Particulate matter air pollution and national and county life expectancy loss in the USA: A spatiotemporal analysis	2019	PLOS MEDICINE	J	10.1371/journal.pmed.1002856		Rejected on title
	WoS	Bennholdt-Thomsen, V.; Elwert, G.; Stauth, G.	Agrarian production and social reproduction. Comparative studies of conflicts of agricultural producers in Mexico, West Africa (Benin), Egypt.	1980	DGFK-Hefte	J			Rejected on title
	SCOPUS	Bennitt E., Hubel T.Y., Bartlam-Brooks H.L.A., Wilson A.M.	Possible causes of divergent population trends in sympatric African herbivores	2019	PLOS ONE	Article	10.1371/journal.pone.0213720		Rejected on title
	WoS	BENSABATH, G; HADLER, SC; SOARES, MCP; FIELDS, H; DIAS, LB; POPPER, H; MAYNARD, JE	HEPATITIS-DELTA VIRUS-INFECTION AND LABREA HEPATITIS - PREVALENCE AND ROLE IN FULMINANT-HEPATITIS IN THE AMAZON BASIN	1987	JAMA-JOURNAL OF THE AMERICAN MEDICAL ASSOCIATION	J	10.1001/jama.1987.03400040077025		Rejected on title
	SCOPUS	Benson N.U., Enyong P.A., Fred-Ahmadu O.H.	Trace Metal Contamination Characteristics and Health Risks Assessment of Commelina africana L. and Psammitic Sandflats in the Niger Delta, Nigeria	2016	APPLIED AND ENVIRONMENTAL SOIL SCIENCE	Article	10.1155/2016/8178901		Rejected on title
	WoS	Benson, N. U.; Enyong, P. A.; Fred-Ahmadu, O. H.	Trace metal contamination characteristics and health risks assessment of Commelina africana L. and psammitic sandflats in the Niger Delta, Nigeria.	2016	Applied and Environmental Soil Science	J			Rejected on title
	WoS	Berardo, Ramiro; Olivier, Tomas; Lavers, Anthony	Focusing Events and Changes in Ecologies of Policy Games: Evidence from the Parana River Delta	2015	REVIEW OF POLICY RESEARCH	J	10.1111/ropr.12128	Emilie-Tanh	Rejected on abstract
	WoS	Berestycki, Henri; Rossi, Luca	REACTION-DIFFUSION EQUATIONS FOR POPULATION DYNAMICS WITH FORCED SPEED II - CYLINDRICAL-TYPE DOMAINS	2009	DISCRETE AND CONTINUOUS DYNAMICAL SYSTEMS	J	10.3934/dcds.2009.25.19		Rejected on title
	SCOPUS	Berg F.-D., Pfeiffer M., Schwalb O., Franke M., K√ºhn W., L√∂hner H., Metag V., Notheisen M., Novotny R., Raschke A.E., Ritman J., R√∂big-Landau M., Simon R.S., Umbera M., Venema L., Wilschut H.	Transverse momentum distributions of Œ∑ mesons in near-threshold relativistic heavy ion reactions	1994	PHYSICAL REVIEW LETTERS	Article	10.1103/PhysRevLett.72.977		Rejected on title
	WoS	Bergamin, Luisa; Pierfranceschi, Giancarlo; Romano, Elena	Anthropogenic impact due to mining from a sedimentary record of a marine coastal zone (SW Sardinia, Italy)	2021	MARINE MICROPALEONTOLOGY	J	10.1016/j.marmicro.2021.102036	Cai Ladd	Rejected on title
	SCOPUS	Berger E.L.	Reggeized double-peripheral-model analysis of three-body final-state processes: Application to pp‚ÜípœÄ-Œ¥++ at 28.5 GeV/c and other reactions	1969	PHYSICAL REVIEW	Article	10.1103/PhysRev.179.1567		Rejected on title
	WoS	Berger, Elizabeth; Wang, Hui	Bioarchaeology of adaptation to a marginal environment in bronze age Western China	2017	AMERICAN JOURNAL OF HUMAN BIOLOGY	J	10.1002/ajhb.22956		Rejected on title
	SCOPUS	Bergstrom J.C.	Comparing the p-wave multipoles for œÄ0 photoproduction with low-energy predictions	1995	PHYSICAL REVIEW C	Article	10.1103/PhysRevC.52.1986		Rejected on title
	WoS	Bernal, Blanca; Mitsch, William J.	Carbon sequestration in freshwater wetlands in Costa Rica and Botswana	2013	BIOGEOCHEMISTRY	J	10.1007/s10533-012-9819-8		Rejected on title
	WoS	Bernardes Spexoto, Maria Claudia; Serrano, Sergio Vicente; Halliday, Vanessa; Maroco, Joao; Duarte Bonini Campos, Juliana Alvares	Cancer Appetite and Symptom Questionnaire (CASQ) for Brazilian Patients: Cross-Cultural Adaptation and Validation Study	2016	PLOS ONE	J	10.1371/journal.pone.0156288		Rejected on title
	WoS	Bernardino, Angelo Fraga; de Oliveira Gomes, Luiz Eduardo; Hadlich, Heliatrice Louise; Andrades, Ryan; Correa, Lucas Barreto	Mangrove clearing impacts on macrofaunal assemblages and benthic food webs in a tropical estuary	2018	MARINE POLLUTION BULLETIN	J	10.1016/j.marpolbul.2017.11.008	Emilie-Tanh	Rejected on abstract
	WoS	Bernardo, Pauline; Charles-Dominique, Tristan; Barakat, Mohamed; Ortet, Philippe; Fernandez, Emmanuel; Filloux, Denis; Hartnady, Penelope; Rebelo, Tony A.; Cousins, Stephen R.; Mesleard, Francois; Cohez, Damien; Yavercovski, Nicole; Varsani, Arvind; Harkins, Gordon W.; Peterschmitt, Michel; Malmstrom, Carolyn M.; Martin, Darren P.; Roumagnac, Philippe	Geometagenomics illuminates the impact of agriculture on the distribution and prevalence of plant viruses at the ecosystem scale	2018	ISME JOURNAL	J	10.1038/ismej.2017.155		Rejected on title
	WoS	Berrier, Amaury; Tiotiu, Angelica; Bonabel, Claude; Richard, David; Nguyen-Thi, Phi Linh; Demoulin-Alexikova, Silvia; Schweitzer, Cyril; Ioan, Iulia	Assessment of bronchial obstruction and its reversibility by shape indexes of the flow-volume loop in asthmatic children	2021	PEDIATRIC PULMONOLOGY	J	10.1002/ppul.25162	Cai Ladd	Rejected on title
	SCOPUS	Berssenbrugge A., Dempsey J., Iber C., Skatrud J., Wilson P.	Mechanisms of hypoxia‚Äêinduced periodic breathing during sleep in humans.	1983	THE JOURNAL OF PHYSIOLOGY	Article	10.1113/jphysiol.1983.sp014906		Rejected on title
	SCOPUS	Bertram E., Klessen R.S., Glover S.C.O.	Structure analysis of simulated molecular clouds with the Œî-variance	2015	MONTHLY NOTICES OF THE ROYAL ASTRONOMICAL SOCIETY	Article	10.1093/mnras/stv948		Rejected on title
	WoS	Bertrand, G.; Hirata, R.; Pauwels, H.; Cary, L.; Petelet-Giraud, E.; Chatton, E.; Aquilina, L.; Labasque, T.; Martins, V.; Montenegro, S.; Batista, J.; Aurouet, A.; Santos, J.; Bertolo, R.; Picot, G.; Franzen, M.; Hochreutener, R.; Braibant, G.	Groundwater contamination in coastal urban areas: Anthropogenic pressure and natural attenuation processes. Example of Recife (PE State, NE Brazil)	2016	JOURNAL OF CONTAMINANT HYDROLOGY	J	10.1016/j.jconhyd.2016.07.008		Rejected on title
	WoS	Bertrand, Guillaume; Hirata, Ricardo; Auler, Augusto; Cruz, Francisco; Cary, Lise; Petelet-Giraud, Emmanuelle; Chatton, Eliot; Aquilina, Luc; Moquet, Jean-Sebastien; Bustamante, Maria Gracia; Millo, Christian; Martins, Veridiana; Montenegro, Suzanna; Celle-Jeanton, Helene	Groundwater isotopic data as potential proxy for Holocene paleohydroclimatic and paleoecological models in NE Brazil	2017	PALAEOGEOGRAPHY PALAEOCLIMATOLOGY PALAEOECOLOGY	J	10.1016/j.palaeo.2017.01.004		Rejected on title
	SCOPUS	Bertsch G., Johnson M.B.	Threshold of pion condensation	1975	PHYSICAL REVIEW D	Article	10.1103/PhysRevD.12.2230		Rejected on title
	WoS	BERZINA, A. N.	Attack by Simuliids on Man in Nature.	1953	Parazitologicheski Sbornik	J			Rejected on title
	SCOPUS	Besson G., Kazanji M.	One-step, multiplex, real-time PCR assay with molecular beacon probes for simultaneous detection, differentiation, and quantification of human T-cell leukemia virus types 1, 2, and 3	2009	JOURNAL OF CLINICAL MICROBIOLOGY	Article	10.1128/JCM.02006-08		Rejected on title
	WoS	Bettiol, W; Ghini, R; Galvao, JAH; Siloto, RU	Organic and conventional tomato cropping systems	2004	SCIENTIA AGRICOLA	J	10.1590/S0103-90162004000300002		Rejected on title
	WoS	Betts, Joel T.; Espinoza, Juan F. Mendoza; Dans, Armando J.; Jordan, Christopher A.; Mayer, Joshua L.; Urquhart, Gerald R.	Fishing with Pesticides Affects River Fisheries and Community Health in the Indio Maiz Biological Reserve, Nicaragua	2020	SUSTAINABILITY	J	10.3390/su122310152	Cai Ladd	Rejected on title
	WoS	Beuzelin, J. M.; Reagan, T. E.; Way, M. O.; Meszaros, A.; Akbar, W.; Wilson, L. T.	Potential impact of Mexican rice borer non-crop hosts on sugarcane IPM	2011	INTERNATIONAL SUGAR JOURNAL	J			Rejected on title
	WoS	Beydoun, May A.; Fanelli-Kuczmarski, Marie T.; Poti, Jennifer M.; Allen, Alyssa; Beydoun, Hind A.; Evans, Michele K.; Zonderman, Alan B.	Longitudinal change in the diet's monetary value is associated with its change in quality and micronutrient adequacy among urban adults	2017	FASEB JOURNAL	J			Rejected on title
	WoS	Beymer-Farris, Betsy A.	PRODUCING BIODIVERSITY IN TANZANIA'S MANGROVE FORESTS? A combined political ecology and ecological resilience approach to "sustainably utilized landscapes"	2013	LAND CHANGE SCIENCE, POLITICAL ECOLOGY, AND SUSTAINABILITY: SYNERGIES AND DIVERGENCES	B		Fabrice-Ly	Rejected on abstract
	WoS	Bezerra, Rafael S.; Bitencourt, Hellen T.; Covas, Dimas T.; Kashima, Simone; Slavov, Svetoslav N.	Metagenomic identification of human Gemykibivirus-2 (HuGkV-2) in parenterally infected blood donors from the Brazilian Amazon	2020	INTERNATIONAL JOURNAL OF INFECTIOUS DISEASES	J	10.1016/j.ijid.2020.06.096	Cai Ladd	Rejected on title
	SCOPUS	BƒÉnƒÉduc D., Rey S., Trichkova T., Lenhardt M., Curtean-BƒÉnƒÉduc A.	The Lower Danube River-Danube Delta-North West Black Sea: A pivotal area of major interest for the past, present and future of its fish fauna - A short review	2016	SCIENCE OF THE TOTAL ENVIRONMENT	Review	10.1016/j.scitotenv.2015.12.058		Rejected on title
	SCOPUS	Bhachu K.S., Baldwin J.D., Mish K.D.	Method for vehicle identification and classification for bridge response monitoring	2011	CONFERENCE PROCEEDINGS OF THE SOCIETY FOR EXPERIMENTAL MECHANICS SERIES	Conference Paper			Rejected on title
	SCOPUS	Bhandari S.R., Basnet S., Chung K.H., Ryu K.-H., Lee Y.-S.	Comparisons of nutritional and phytochemical property of genetically modified CMV-resistant red pepper and its parental cultivar	2012	HORTICULTURE ENVIRONMENT AND BIOTECHNOLOGY	Article	10.1007/s13580-012-0076-5		Rejected on title
	SCOPUS	Bhat I.A., Rasool R., Qasim I., Masoodi K.Z., Paul S.A., Bhat B.A., Ganaie F.A., Aziz S.A., Shah Z.A.	COX-2 overexpression and -8473 T/C polymorphism in 3‚Ä≤ UTR in non-small cell lung cancer	2014	TUMOR BIOLOGY	Article	10.1007/s13277-014-2420-0		Rejected on title
	SCOPUS	Bhatia A.K.	Autoionization and quasibound states of Li+	1977	PHYSICAL REVIEW A	Article	10.1103/PhysRevA.15.1315		Rejected on title
	SCOPUS	Bhatnagar N., Juan V., Vigoda E., Weitz D.	Reconstruction for colorings on trees	2011	SIAM JOURNAL ON DISCRETE MATHEMATICS	Article	10.1137/090755783		Rejected on title
	SCOPUS	Bhatt P., Thakur N., Meena S.S., Mukadam M.D., Yusuf S.M.	Hydrothermally synthesized oxalate and phenanthroline based ferrimagnetic one-dimensional spin chain molecular magnets [{Fe(Œî)Fe(Œõ)} 1-x{Cr(Œî)Cr(Œõ)}x(ox)2(phen) 2]n (x = 0, 0.1 and 0.5) with giant coercivity of 3.2 Tesla	2013	JOURNAL OF MATERIALS CHEMISTRY C	Article	10.1039/c3tc31288g		Rejected on title
	SCOPUS	Bhatt P., Thakur N., Mukadam M.D., Meena S.S., Yusuf S.M.	One-dimensional single-chain molecular magnet with a cross-linked œÄ-œÄ Coordination network [{CoII(Œî)CoII(Œõ)}(ox) 2(phen)2]n	2014	JOURNAL OF PHYSICAL CHEMISTRY C	Article	10.1021/jp411302d		Rejected on title
	SCOPUS	Bhattacharjee M., Soni M., Escobedo P., Dahiya R.	PEDOT:PSS Microchannel-Based Highly Sensitive Stretchable Strain Sensor	2020	Advanced Electronic Materials	Article	10.1002/aelm.202000445	Cai Ladd	Rejected on title
	WoS	Bhattacharya, Tripti; Byrne, Roger; Boehnel, Harald; Wogau, Kurt; Kienel, Ulrike; Ingram, B. Lynn; Zimmerman, Susan	Cultural implications of late Holocene climate change in the Cuenca Oriental, Mexico	2015	PROCEEDINGS OF THE NATIONAL ACADEMY OF SCIENCES OF THE UNITED STATES OF AMERICA	J	10.1073/pnas.1405653112		Rejected on title
	SCOPUS	Bhavani P., Praveen Kumar D., Jeong S., Kim E.H., Park H., Hong S., Gopannagari M., Amaranatha Reddy D., Song J.K., Kim T.K.	Multidirectional-charge-transfer urchin-type Mo-doped W18O49 nanostructures on CdS nanorods for enhanced photocatalytic hydrogen evolution	2018	CATALYSIS SCIENCE AND TECHNOLOGY	Article	10.1039/c7cy02162c		Rejected on title
	SCOPUS	Bhowal P.R., Prewo K.M., McEvily A.J.	The role of twinning in the cyclic stress-strain behavior of directionally solidified Œ≥/Œ≥‚Ä≤-Œ¥	1978	METALLURGICAL TRANSACTIONS A	Article	10.1007/BF02649783		Rejected on title
	SCOPUS	Bhowmik R.N., Babu P.D., Sinha A.K., Bhisikar A.	High-Temperature Thermal Cycling Effect on the Irreversible Responses of Lattice Structure, Magnetic Properties, and Electrical Conductivity in Co2.75Fe0.25O4+Œ¥ Spinel Oxide	2020	INORGANIC CHEMISTRY	Article	10.1021/acs.inorgchem.9b03755		Rejected on title
	SCOPUS	Biagioni P., Celebrano M., Savoini M., Grancini G., Brida D., M√°t√©fi-Tempfli S., M√°t√©fi-Tempfli M., Du√≤ L., Hecht B., Cerullo G., Finazzi M.	Dependence of the two-photon photoluminescence yield of gold nanostructures on the laser pulse duration	2009	PHYSICAL REVIEW B - CONDENSED MATTER AND MATERIALS PHYSICS	Article	10.1103/PhysRevB.80.045411		Rejected on title
	WoS	Biggar, RJ; Ng, J; Kim, N; Hisada, M; Li, HC; Cranston, B; Hanchard, B; Maloney, EM	Human leukocyte antigen concordance and the transmission risk via breast-feeding of human T cell lymphotropic virus type I	2006	JOURNAL OF INFECTIOUS DISEASES	J	10.1086/498910		Rejected on title
	SCOPUS	Bijen C.B., Vermeulen K.M., Mourits M.J., Arts H.J., Ter Brugge H.G., Van Der Sijde R., Wijma J., Bongers M.Y., Van Der Zee A.G., De Bock G.H.	Cost effectiveness of laparoscopy versus laparotomy in early stage endometrial cancer: A randomised trial	2011	GYNECOLOGIC ONCOLOGY	Article	10.1016/j.ygyno.2010.11.043		Rejected on title
	WoS	Bing Li	Research summarize on dynamic mechanisms of geomorphological evolution in world estuary delta.	2020	Shanghai Land and Resources	J	10.3969/j.issn.2095-1329.2020.04.018	Cai Ladd	Rejected on title
	SCOPUS	Birch T., Carney J.	Delta Urbanism: Aligning Adaptation with the Protection and Restoration Paradigm in Coastal Louisiana	2019	TECHNOLOGY ARCHITECTURE AND DESIGN	Article	10.1080/24751448.2019.1571834	Cai-Hue.L	Rejected on abstract
	WoS	Bird, Broxton W.; Barr, Robert C.; Commerford, Julie; Gilhooly, William P., III; Wilson, Jeremy J.; Finney, Bruce; McLauchlan, Kendra; Monaghan, G. William	Late-Holocene floodplain development, land-use, and hydroclimate-flood relationships on the lower Ohio River, US	2019	HOLOCENE	J	10.1177/0959683619865598		Rejected on title
44	WoS	Birkmann, Joern; Garschagen, Matthias; Vo Van Tuan; Nguyen Thanh Binh	Vulnerability, Coping and Adaptation to Water Related Hazards in the Vietnamese Mekong Delta	2012	MEKONG DELTA SYSTEM: INTERDISCIPLINARY ANALYSES OF A RIVER DELTA	S	10.1007/978-94-007-3962-8_10	Indrajit-Giang.N	Keep	9.91705	106.586	Mekong	Delta	Millennia	The study provide evidence that different households and different socio-ecological systems have different potential tipping points, meaning that phases of partial collapse and crises can sometimes be observed at the individual household level.	climate change; floods; salinization; sea level rise; tidal surge; drought; typhoons storms cyclones	climate change; drought; flooding; flooding (coastal); hazard (cyclones); salinization; sea level rise	social vulnerability; lack of capacities to adapt	adaptive capacity decline; social degradation		adaptation and coping strategies, policies for disaster risk reduction
	SCOPUS	Birks H.H., Birks H.J.B., Flower R.J., Peglar S.M., Ramdani M.	Recent ecosystem dynamics in nine North African lakes in the CASSARINA Project	2001	AQUATIC ECOLOGY	Article	10.1023/A:1011997820776		Rejected on title
	SCOPUS	Bishnu A., Chakrabarti A., Nandy S.C., Sen S.	On density, threshold and emptiness queries for intervals in the streaming model	2015	LEIBNIZ INTERNATIONAL PROCEEDINGS IN INFORMATICS, LIPICS	Conference Paper	10.4230/LIPIcs.FSTTCS.2015.336		Rejected on title
	WoS	Bishop, DVM; Carlyon, RP; Deeks, JM; Bishop, SJ	Auditory temporal processing impairment: Neither necessary nor sufficient for causing language impairment in children	1999	JOURNAL OF SPEECH LANGUAGE AND HEARING RESEARCH	J	10.1044/jslhr.4206.1295		Rejected on title
	WoS	Biskaborn, B. K.; Subetto, D. A.; Savelieva, L. A.; Vakhrameeva, P. S.; Hansche, A.; Herzschuh, U.; Klemm, J.; Heinecke, L.; Pestryakova, L. A.; Meyer, H.; Kuhn, G.; Diekmann, B.	Late Quaternary vegetation and lake system dynamics in north-eastern Siberia: Implications for seasonal climate variability	2016	QUATERNARY SCIENCE REVIEWS	J	10.1016/j.quascirev.2015.08.014		Rejected on title
	SCOPUS	Bisset J.A., Mar√≠n R., Rodr√≠guez M.M., Severson D.W., Ricardo Y., French L., D√≠az M., P√©rez O.	Insecticide resistance in two aedes aegypti (Diptera: Culicidae) strains from Costa Rica	2013	JOURNAL OF MEDICAL ENTOMOLOGY	Article	10.1603/ME12064		Rejected on title
	WoS	Bittencourt, Achilea L.; Andrade, Agnes Carvalho; Requiao, Cristiane; Bomfim Arruda, Maria da Gloria; Araujo, Iguaracyra	Prolonged lymphocytosis as the first manifestation of Hodgkin-like adult T-cell leukemia/lymphoma	2017	BRAZILIAN JOURNAL OF INFECTIOUS DISEASES	J	10.1016/j.bjid.2016.09.005		Rejected on title
	WoS	Bittencourt, Achilea L.; Sabino, Ester C.; Costa, Maria Cecilia; Pedroso, Celia; Moreira, Licia	No evidence of vertical transmission of HTLV-I in bottle-fed children	2002	Revista do Instituto de Medicina Tropical de Sao Paulo	J	10.1590/S0036-46652002000200002		Rejected on title
	WoS	Bittencourt, AL; Dourado, I; Bastos, P; Santos, M; Valadao, E; Alcantara, LCJ; Galvao-Castro, B	Human T-cell lymphotropic virus type 1 infection among pregnant women in northeastern Brazil	2001	JOURNAL OF ACQUIRED IMMUNE DEFICIENCY SYNDROMES	J			Rejected on title
	SCOPUS	Bizo≈Ñ P., Chmaj T., Tabor Z.	Equivalence of critical collapse of non-Abelian fields	1999	PHYSICAL REVIEW D - PARTICLES, FIELDS, GRAVITATION AND COSMOLOGY	Article			Rejected on title
	SCOPUS	Bl√∂chl G., Ardoin-Bardin S., Bonell M., Dorninger M., Goodrich D., Gutknecht D., Matamoros D., Merz B., Shand P., Szolgay J.	At what scales do climate variability and land cover change impact on flooding and low flows?	2007	HYDROLOGICAL PROCESSES	Note	10.1002/hyp.6669	Cai-Hue.L	Rejected on reading
	WoS	Blaber, S. J. M.	Fisheries management in developing countries.	1999	Development Bulletin	J			Rejected on title
	WoS	Black, FL; Biggar, RJ; Lal, RB; Gabbai, AA; Vieira, JPB	Twenty-five years of HTLV type II follow-up with a possible case of tropical spastic paraparesis in the Kayapo, a Brazilian Indian tribe	1996	AIDS RESEARCH AND HUMAN RETROVIRUSES	J	10.1089/aid.1996.12.1623		Rejected on title
	SCOPUS	Blackbeard N., Erzgr√§ber H., Wieczorek S.	Shear-induced bifurcations and chaos in models of three coupled lasers	2011	SIAM JOURNAL ON APPLIED DYNAMICAL SYSTEMS	Article	10.1137/100817383		Rejected on title
	WoS	Blackmon, Bret J.; Lee, Joohee; Cochran, David M., Jr.; Kar, Bandana; Rehner, Timothy A.; Baker, Alvin M., Jr.	Adapting to Life after Hurricane Katrina and the Deepwater Horizon Oil Spill: An Examination of Psychological Resilience and Depression on the Mississippi Gulf Coast	2017	SOCIAL WORK IN PUBLIC HEALTH	J	10.1080/19371918.2016.1188746		Rejected on title
	WoS	Blanc-Pamard, C.	Agricultural policies and local initiatives. Adversaries or partners.	1993	Politiques agricoles et initiatives locales. Adversaires ou partenaires.	B			Rejected on title
	SCOPUS	Blandford R.R.	An automatic event detector at the Tonto forest seismic observatory	1974	GEOPHYSICS	Article	10.1190/1.1440453		Rejected on title
	SCOPUS	Blavats'ka V., Von Ferber C., Holovatch Yu.	Entropy-induced separation of star polymers in porous media	2006	PHYSICAL REVIEW E - STATISTICAL, NONLINEAR, AND SOFT MATTER PHYSICS	Article	10.1103/PhysRevE.74.031801		Rejected on title
	WoS	Blazier, Michael A.; Gaston, Lewis A.; Clason, Terry R.; Farrish, Kenneth W.; Oswald, Brian P.; Evans, Hayden A.	Nutrient dynamics and tree growth of silvopastoral systems: Impact of poultry litter	2008	JOURNAL OF ENVIRONMENTAL QUALITY	J	10.2134/jeq2007.0343		Rejected on title
	WoS	Blibech, Imen; Ksantini, Mohieddine; Chaieb, Ikbal; Jlassi, Brahim; Rhouma, Ali; Jaoua, Samir; Aifa, Sami	Isolation of entomopathogenic Bacillus from a biodynamic olive farm and their pathogenicity to lepidopteran and coleopteran insect pests	2012	CROP PROTECTION	J	10.1016/j.cropro.2011.09.020		Rejected on title
	SCOPUS	Blumberg G., Kang M., Klein M.V.	Electronic raman scattering of overdoped Tl2Ba2CuO6+Œ¥ in high magnetic fields	1997	PHYSICAL REVIEW LETTERS	Article	10.1103/PhysRevLett.78.2461		Rejected on title
	WoS	Boa-Sorte, Ney; Galvao-Castro, Ana Verena; Borba, Danilo; Nunes de Castro Lima, Renan Barbalho; Galvao-Castro, Bernardo	HAM/TSP and major depression: the role of age	2015	BRAZILIAN JOURNAL OF INFECTIOUS DISEASES	J	10.1016/j.bjid.2014.12.003		Rejected on title
	WoS	Boa-Sorte, Ney; Purificacao, Antonio; Amorim, Tatiana; Assuncao, Lorena; Reis, Alan; Galvao-Castro, Bernardo	Dried blood spot testing for the antenatal screening of HTLV, HIV, syphilis, toxoplasmosis and hepatitis B and C: prevalence, accuracy and operational aspects	2014	BRAZILIAN JOURNAL OF INFECTIOUS DISEASES	J	10.1016/j.bjid.2014.05.009		Rejected on title
	SCOPUS	Bodi A., Kercher J.P., Baer T., Szt√°ray B.	On the parallel mechanism of the dissociation of energy-selected P(CH 3) 3 + ions	2005	JOURNAL OF PHYSICAL CHEMISTRY B	Article	10.1021/jp046353s		Rejected on title
	SCOPUS	Bodis‚ÄêWollner I., Hendley C.D.	On the separability of two mechanisms involved in the detection of grating patterns in humans.	1979	THE JOURNAL OF PHYSIOLOGY	Article	10.1113/jphysiol.1979.sp012810		Rejected on title
	WoS	BODISWOL.I; HENDLEY, CD; TAJEEL, M	CONTRAST-MODULATION THRESHOLDS AS A FUNCTION OF SPATIAL FREQUENCY	1973	JOURNAL OF THE OPTICAL SOCIETY OF AMERICA	J			Rejected on title
	SCOPUS	Bodnar R.J.	Endogenous Opiates and Behavior: 2015	2017	PEPTIDES	Review	10.1016/j.peptides.2016.12.004		Rejected on title
	SCOPUS	Bodnar R.J.	Endogenous Opiates and Behavior: 2016	2018	PEPTIDES	Review	10.1016/j.peptides.2018.01.011		Rejected on title
	SCOPUS	Bodnar R.J.	Endogenous opiates and behavior: 2017	2020	PEPTIDES	Review	10.1016/j.peptides.2019.170223		Rejected on title
	SCOPUS	Bodnar R.J.	Endogenous opiates and behavior: 2017	2020	Peptides	Review	10.1016/j.peptides.2019.170223	Cai Ladd	Rejected on title
	SCOPUS	Bodnar R.J.	Endogenous Opiates and Behavior: 2018	2020	Peptides	Review	10.1016/j.peptides.2020.170348	Cai Ladd	Rejected on title
	SCOPUS	Bodnar R.J.	Endogenous opiates and behavior: 2019	2021	Peptides	Review	10.1016/j.peptides.2021.170547	Cai Ladd	Rejected on title
	SCOPUS	Bodnar R.J., Hadjimarkou M.M.	Endogenous opiates and behavior: 2001	2002	PEPTIDES	Review	10.1016/S0196-9781(02)00306-6		Rejected on title
	WoS	Boethius, Adam; Ahlstrom, Torbjorn	Fish and resilience among Early Holocene foragers of southern Scandinavia: A fusion of stable isotopes and zooarchaeology through Bayesian mixing modelling	2018	JOURNAL OF ARCHAEOLOGICAL SCIENCE	J	10.1016/j.jas.2018.02.018		Rejected on title
	WoS	Bogaard, Amy; Fraser, Rebecca; Heaton, Tim H. E.; Wallace, Michael; Vaiglova, Petra; Charles, Michael; Jones, Glynis; Evershed, Richard P.; Styring, Amy K.; Andersen, Niels H.; Arbogast, Rose-Marie; Bartosiewic, Laszlo; Gardeisen, Armelle; Kanstrup, Marie; Maier, Ursula; Marinova, Elena; Ninov, Lazar; Schaefer, Marguerita; Stephan, Elisabeth	Crop manuring and intensive land management by Europe's first farmers	2013	PROCEEDINGS OF THE NATIONAL ACADEMY OF SCIENCES OF THE UNITED STATES OF AMERICA	J	10.1073/pnas.1305918110		Rejected on title
	WoS	Bogaard, Amy; Styring, Amy; Ater, Mohammed; Hmimsa, Younes; Green, Laura; Stroud, Elizabeth; Whitlam, Jade; Diffey, Charlotte; Nitsch, Erika; Charles, Michael; Jones, Glynis; Hodgson, John	From Traditional Farming in Morocco to Early Urban Agroecology in Northern Mesopotamia: Combining Present-day Arable Weed Surveys and Crop Isotope Analysis to Reconstruct Past Agrosystems in (Semi-)arid Regions	2018	ENVIRONMENTAL ARCHAEOLOGY	J	10.1080/14614103.2016.1261217		Rejected on title
	SCOPUS	Bogdanov N.A.	The approach to the regulation of mercury according to the content of its termoforms in soils and bed loads	2017	GIGIENA I SANITARIYA	Article	10.1882/0016-9900-2017-96-2-106-113		Rejected on title
	WoS	Bogdanov, N A	[The approach to the regulation of mercury according to the content of its termoforms in soils and bed loads].	2017	Gigiena i sanitariia	J			Rejected on title
	WoS	Bogdanov, N. A.	The approach to the regulation of mercury according to the content of its termoforms in soils and bed loads.	2017	Gigiena i Sanitariya	J			Rejected on title
	WoS	Bohm, G. A.; Tomaszewski, W.; Cole, W.; Hogan, T.	Furthering the understanding of the non linear response of filler reinforced elastomers	2010	POLYMER	J	10.1016/j.polymer.2010.01.047		Rejected on title
	WoS	BOITEAU, G; BRADLEY, JR; VANDUYN, JW; STINNER, RE	BEAN LEAF BEETLE (COLEOPTERA, CHRYSOMELIDAE) - MICRO-SPATIAL PATTERNS AND SEQUENTIAL SAMPLING OF FIELD POPULATIONS	1979	ENVIRONMENTAL ENTOMOLOGY	J	10.1093/ee/8.6.1139		Rejected on title
	SCOPUS	Bolhuis D.P., Costanzo A., Newman L.P., Keast R.S.J.	Salt promotes passive overconsumption of dietary fat in humans	2016	JOURNAL OF NUTRITION	Article	10.3945/jn.115.226365		Rejected on title
	WoS	Boltin, Doron; Gingold-Belfer, Rachel; Levi, Zohar; Schmilovitz-Weiss, Hemda; Dickman, Ram; Perets, Tsachi Tsadok	OPTIMIZATION OF C13-UREA BREATH TEST THRESHOLD LEVELS FOR THE DETECTION OF HELICOBACTER PYLORI INFECTION IN A NATIONAL REFERRAL LABORATORY	2018	GASTROENTEROLOGY	J			Rejected on title
	WoS	Boltovskoy, Demetrio; Correa, Nancy; Cataldo, Daniel; Sylvester, Francisco	Dispersion and ecological impact of the invasive freshwater bivalve Limnoperna fortunei in the Rio de la Plata watershed and beyond	2006	BIOLOGICAL INVASIONS	J	10.1007/s10530-005-5107-z		Rejected on title
	WoS	Bombana, Henrique Silva; Gjerde, Hallvard; dos Santos, Marcelo Filonzi; Jamt, Ragnhild Elen Gjulem; Yonamine, Mauricio; Caram Rohlfs, Waldo Jose; Munoz, Daniel Romero; Leyton, Vilma	Prevalence of drugs in oral fluid from truck drivers in Brazilian highways	2017	FORENSIC SCIENCE INTERNATIONAL	J	10.1016/j.forsciint.2017.02.023		Rejected on title
	SCOPUS	Bomse D.S., Dougal S., Woodin R.L.	Multiphoton ionization studies of IR multiphoton dissociation: Direct C-H bond cleavage in methanol	1986	JOURNAL OF PHYSICAL CHEMISTRY	Article			Rejected on title
	SCOPUS	Bonato O., Baumg√§rtner J., Gutierrez J.	Comparison of biological and demographic parameters for Mononychellus progresivus and Oligonychus gossypii on cassava: influence of temperature	1995	ENTOMOLOGIA EXPERIMENTALIS ET APPLICATA	Article	10.1111/j.1570-7458.1995.tb01917.x		Rejected on title
	WoS	Bonczek, Elizabeth S.; Ringelman, Kevin M.	Breeding Ecology of Mottled Ducks: A Review	2021	JOURNAL OF WILDLIFE MANAGEMENT	J	10.1002/jwmg.22048	Cai Ladd	Rejected on title
	WoS	BOND W J; STOCK W D	PRELIMINARY ASSESSMENT OF THE GRADING OF EUCALYPTUS CLONES USING CARBON ISOTOPE DISCRIMINATION	1990	South African Forestry Journal	J			Rejected on title
	WoS	BONFILS, CONSTANTE G.	The soils of the delta of the Parana River. Responsible factors, classification and use	1962	REV INVEST AGR	J			Rejected on title
	SCOPUS	Bonning E., Megan Urry C., Bailyn C., Buxton M., Chatterjee R., Coppi P., Fossati G., Isler J., Maraschi L.	Smarts optical and infrared monitoring of 12 gamma-ray bright blazars	2012	ASTROPHYSICAL JOURNAL	Article	10.1088/0004-637X/756/1/13		Rejected on title
	WoS	Bonsall, Michael B.; Froyd, Cynthia A.; Jeffers, Elizabeth S.	Resilience: nitrogen limitation, mycorrhiza and long-term palaeoecological plant-nutrient dynamics	2020	BIOLOGY LETTERS	J	10.1098/rsbl.2019.0441		Rejected on title
	WoS	Bonyongo, Mpaphi C.; Harris, Stephen	Grazers species-packing in the Okavango delta, Botswana	2007	AFRICAN JOURNAL OF ECOLOGY	J	10.1111/j.1365-2028.2007.00764.x		Rejected on title
	WoS	Booth, Evan L. J.; Byrne, James M.; Johnson, Dan L.	Climatic changes in western North America, 1950-2005	2012	INTERNATIONAL JOURNAL OF CLIMATOLOGY	J	10.1002/joc.3401		Rejected on title
	WoS	Borchert, Sinead M.; Osland, Michael J.; Enwright, Nicholas M.; Griffith, Kereen T.	Coastal wetland adaptation to sea level rise: Quantifying potential for landward migration and coastal squeeze	2018	JOURNAL OF APPLIED ECOLOGY	J	10.1111/1365-2664.13169	Cai-Hue.L	Rejected on abstract
	SCOPUS	Borg√• K., Kidd K.A., Muir D.C.G., Berglund O., Conder J.M., Gobas F.A.P.C., Kucklick J., Malm O., Powellkk D.E.	Trophic magnification factors: Considerations of ecology, ecosystems, and study design	2012	INTEGRATED ENVIRONMENTAL ASSESSMENT AND MANAGEMENT	Article	10.1002/ieam.244		Rejected on title
	WoS	Borges, V.	Happiness, public policy and tourism development: a proposal for the Polo Coast of Delta.	2017	Revista Turismo & Desenvolvimento	J			Rejected on title
	SCOPUS	Borgs C., Brautbar M., Chayes J., Teng S.-H.	A sublinear time algorithm for PageRank computations	2012	LECTURE NOTES IN COMPUTER SCIENCE (INCLUDING SUBSERIES LECTURE NOTES IN ARTIFICIAL INTELLIGENCE AND LECTURE NOTES IN BIOINFORMATICS)	Conference Paper	10.1007/978-3-642-30541-2_4		Rejected on title
	SCOPUS	Borgs C., Brautbar M., Chayes J., Teng S.-H.	Multiscale matrix sampling and sublinear-time pagerank computation	2014	INTERNET MATHEMATICS	Article	10.1080/15427951.2013.802752		Rejected on title
	WoS	Born, Heather A.; Martinez, Luis A.; Levine, Amber T.; Harris, Sarah E.; Mehra, Shubhangi; Lee, Wai Ling; Dindot, Scott V.; Nash, Kevin R.; Silverman, Jill L.; Segal, David J.; Weeber, Edwin J.; Anderson, Anne E.	Early Developmental EEG and Seizure Phenotypes in a Full Gene Deletion of Ubiquitin Protein Ligase E3A Rat Model of Angelman Syndrome	2021	ENEURO	J	10.1523/ENEURO.0345-20.2020	Cai Ladd	Rejected on title
	WoS	Borrill, SJ; Moore, BCJ	Evidence that comodulation detection differences depend on within-channel mechanisms	2002	JOURNAL OF THE ACOUSTICAL SOCIETY OF AMERICA	J	10.1121/1.1426373		Rejected on title
	WoS	Bosomworth, K.; Gaillard, E.	Engaging with uncertainty and ambiguity through participatory 'Adaptive Pathways' approaches: scoping the literature	2019	ENVIRONMENTAL RESEARCH LETTERS	J	10.1088/1748-9326/ab3095	Thorsten-Lan.N	Rejected on abstract
	SCOPUS	Bosted P.E., Blomqvist K.I., Bernstein A.M.	Total cross section for (Œ≥, œÄ-) reactions in the Œî region	1979	PHYSICAL REVIEW LETTERS	Article	10.1103/PhysRevLett.43.1473		Rejected on title
	WoS	BOTHA, MC; JONES, M; DEKLERK, WA; YAMAMOTO, N	SPREAD AND DISTRIBUTION OF HUMAN T-CELL LEUKEMIA-VIRUS TYPE-I-REACTIVE ANTIBODY AMONG BABOONS AND MONKEYS IN THE NORTHERN AND EASTERN TRANSVAAL	1985	SOUTH AFRICAN MEDICAL JOURNAL	J			Rejected on title
	WoS	Bouagga, A.; Chaabane, H.; Bahrouni, H.; Hassine, K.	The use of IRPeQModel as indicator to estimate the risk of some pesticides on human health and environment.	2016	Tunisian Journal of Plant Protection	J			Rejected on title
	SCOPUS	Boudinov H., Pesenti G.C., Danilov I., Zvonkov B.N.	p-type Œ¥-doped layers in GaAs isolated by He+ bombardment	2006	ECS TRANSACTIONS	Conference Paper			Rejected on title
	SCOPUS	Bouhassira D., Le Bars D., Villanueva L.	Heterotopic activation of A delta and C fibres triggers inhibition of trigeminal and spinal convergent neurones in the rat.	1987	THE JOURNAL OF PHYSIOLOGY	Article	10.1113/jphysiol.1987.sp016658		Rejected on title
	SCOPUS	Boulanger A.-M., Rennie E.E., Holland D.M.P., Shaw D.A., Mayer P.M.	Thermochemistry of N-N containing ions: A threshold photoelectron photoion coincidence spectroscopy study of ionized methyl- and tetramethylhydrazine	2008	JOURNAL OF PHYSICAL CHEMISTRY A	Article	10.1021/jp077475y		Rejected on title
	WoS	Boulanger, Anne-Marie; Holland, David M. P.; Shaw, David A.; Mayer, Paul M.	Ionized o-, m-, and p-Difluorobenzene Dissociate Through Ring-Opened Intermediates: A TPEPICO Investigation	2009	JOURNAL OF THE AMERICAN SOCIETY FOR MASS SPECTROMETRY	J	10.1016/j.jasms.2008.09.020		Rejected on title
	SCOPUS	Boulatnikov I.G., Peters J.L., Nadeau O.W., Sage J.M., Daniels P.J., Kumar P., Walsh D.A., Carlson G.M.	Expressed phosphorylase b kinase and its Œ±Œ≥Œ¥ subcomplex as regulatory models for the rabbit skeletal muscle holoenzyme	2009	BIOCHEMISTRY	Article	10.1021/bi901429y		Rejected on title
	WoS	Boumaiza, Lamine; Chesnaux, Romain; Drias, Tarek; Walter, Julien; Huneau, Frederic; Garel, Emilie; Knoeller, Kay; Stumpp, Christine	Identifying groundwater degradation sources in a Mediterranean coastal area experiencing significant multi-origin stresses	2020	SCIENCE OF THE TOTAL ENVIRONMENT	J	10.1016/j.scitotenv.2020.141203	Cai Ladd	Rejected on title
	WoS	Bourguignon, Thomas; Sobotnik, Jan; Lepoint, Gilles; Martin, Jean-Michel; Hardy, Olivier J.; Dejean, Alain; Roisin, Yves	Feeding ecology and phylogenetic structure of a complex neotropical termite assemblage, revealed by nitrogen stable isotope ratios	2011	ECOLOGICAL ENTOMOLOGY	J	10.1111/j.1365-2311.2011.01265.x		Rejected on title
	WoS	Bouska, Kristen L.; Houser, Jeffrey N.; De Jager, Nathan R.; Hendrickson, Jon	Developing a shared understanding of the Upper Mississippi River: the foundation of an ecological resilience assessment	2018	ECOLOGY AND SOCIETY	J	10.5751/ES-10014-230206		Rejected on title
	WoS	Bouska, Kristen L.; Houser, Jeffrey N.; De Jager, Nathan R.; Van Appledorn, Molly; Rogala, James T.	Applying concepts of general resilience to large river ecosystems: A case study from the Upper Mississippi and Illinois rivers	2019	ECOLOGICAL INDICATORS	J	10.1016/j.ecolind.2019.02.002	Sumana-Ha	Rejected on reading
	WoS	BOUZAS, MB; MUCHINIK, GR; ZAPIOLA, I; DEROSA, MF; BIANCO, RP; PIMENTEL, E; DENGRA, C; DELPINO, N; GALLO, D; HANSON, CV	PREVALENCE OF HTLV-I/II AMONG BLOOD-BANK DONORS IN ARGENTINA	1992	JOURNAL OF ACQUIRED IMMUNE DEFICIENCY SYNDROMES AND HUMAN RETROVIROLOGY	J	10.1097/00126334-199212000-00014		Rejected on title
	WoS	Bouzidi, W.; Nouri, K.; Bartoli, T.; Sedek, R.; Lassri, H.; Moscovici, J.; Bessais, L.	Study of the magnetic and magnetocaloric properties at low-field in Nd2Fe17-xSix intermetallics	2020	JOURNAL OF MAGNETISM AND MAGNETIC MATERIALS	J	10.1016/j.jmmm.2019.166018	Cai Ladd	Rejected on title
	SCOPUS	Bowater R.P., Chen D., Lilley D.M.J.	Elevated Unconstrained Supercoiling of Plasmid DNA Generated by Transcription and Translation of the Tetracycline Resistance Gene in Eubacteria	1994	BIOCHEMISTRY	Article	10.1021/bi00197a030		Rejected on title
	WoS	Bowen, RW	Isolation and interaction of ON and OFF pathways in human vision: Contrast discrimination at pattern offset	1997	VISION RESEARCH	J	10.1016/S0042-6989(96)00110-1		Rejected on title
	SCOPUS	Bowers M.E., Choi D.C., Ressler K.J.	Neuropeptide regulation of fear and anxiety: Implications of cholecystokinin, endogenous opioids, and neuropeptide Y	2012	PHYSIOLOGY AND BEHAVIOR	Article	10.1016/j.physbeh.2012.03.004		Rejected on title
	WoS	BOX, H. E.	The control of sugar-cane moth borers (Diatraea) in Venezuela-a preliminary account.	1953	Tropical Agriculture	J			Rejected on title
	SCOPUS	Boyanovsky D.	Condensates and quasiparticles in inflationary cosmology: Mass generation and decay widths	2012	PHYSICAL REVIEW D - PARTICLES, FIELDS, GRAVITATION AND COSMOLOGY	Article	10.1103/PhysRevD.85.123525		Rejected on title
	SCOPUS	Boyanovsky D.	Neutrino collective excitations in the standard model at high temperature	2005	PHYSICAL REVIEW D - PARTICLES, FIELDS, GRAVITATION AND COSMOLOGY	Article	10.1103/PhysRevD.72.033004		Rejected on title
	WoS	Boyd, W. E.	Social change in late Holocene mainland SE Asia: A response to gradual climate change or a critical climatic event?	2008	QUATERNARY INTERNATIONAL	J	10.1016/j.quaint.2007.09.017	Kien-Hue.N	Rejected on abstract
	SCOPUS	Boyle T.J., Clem P.G., Tuttle B.A., Brennecka G.L., Dawley J.T., Rodriguez M.A., Dunbar T.D., Hammetter W.F.	Lanthanide series doping effects in lead zirconate titanate (PLnZT) thin films	2002	JOURNAL OF MATERIALS RESEARCH	Article	10.1557/JMR.2002.0126		Rejected on title
	WoS	Brachman, Rebecca A.; McGowan, Josephine C.; Perusini, Jennifer N.; Lim, Sean C.; Thu Ha Pham; Faye, Charlene; Gardier, Alain M.; Mendez-David, Indira; David, Denis J.; Hen, Rene; Denny, Christine A.	Ketamine as a Prophylactic Against Stress-Induced Depressive-like Behavior	2016	BIOLOGICAL PSYCHIATRY	J	10.1016/j.biopsych.2015.04.022		Rejected on title
	SCOPUS	Brackett R.A., McKinnon W.B.	Cratering mechanics on Venus: Pressure enhancement by the atmospheric ‚Äúocean‚Äù	1992	GEOPHYSICAL RESEARCH LETTERS	Article	10.1029/92GL02308		Rejected on title
	WoS	Braga, W S; Brasil, L M; de Souza, R A; Castilho, M da C; da Fonseca, J C	[The occurrence of hepatitis B and delta virus infection within seven Amerindian ethnic groups in the Brazilian western Amazon].	2001	Revista da Sociedade Brasileira de Medicina Tropical	J			Rejected on title
	WoS	Braga, Wornei Silva Miranda	[Hepatitis B and D virus infection within Amerindians ethnic groups in the Brazilian Amazon: epidemiological aspects].	2004	Revista da Sociedade Brasileira de Medicina Tropical	J			Rejected on title
	WoS	Bragg, D. C.; Shelton, M. G.; Guldin, J. M.	Restoring old-growth southern pine ecosystems: strategic lessons from long-term silvicultural research.	2008	General Technical Report - Pacific Northwest Research Station, USDA Forest Service	J			Rejected on title
	WoS	Brambilla, Silvina; Soto, Gabriela; Odorizzi, Ariel; Arolfo, Valeria; McCormick, Wayne; Primo, Emiliano; Giordano, Walter; Jozefkowicz, Cintia; Ayub, Nicolas	Spontaneous Mutations in the Nitrate Reductase Gene napC Drive the Emergence of Eco-friendly Low-N2O-Emitting Alfalfa Rhizobia in Regions with Different Climates	2020	MICROBIAL ECOLOGY	J	10.1007/s00248-019-01473-w	Cai Ladd	Rejected on title
	WoS	Branco, M.; Lettere, M.; Franco, J. C.; Binazzi, A.; Jactel, H.	Kairomonal response of predators to three pine bast scale sex pheromones	2006	JOURNAL OF CHEMICAL ECOLOGY	J	10.1007/s10886-006-9071-6		Rejected on title
	SCOPUS	Brands√¶ter I., Wist H.T., N√¶ss A., Lia O., Arntzen O.J., Ringrose P.S., Martinius A.W., Lerdahl T.R.	Ranking of stochastic realizations of complex tidal reservoirs using streamline simulation criteria	2001	PETROLEUM GEOSCIENCE	Article			Rejected on title
	WoS	Brandt, Christian; Dercon, Gerd; Cadisch, Georg; Nguyen, Lam T.; Schuller, Paulina; Bravo Linares, Claudio; Castillo Santana, Alejandra; Golosov, Valentin; Benmansour, Moncef; Amenzou, Nourredine; Zhang Xinbao; Rasche, Frank	Towards global applicability? Erosion source discrimination across catchments using compound-specific delta C-13 isotopes	2018	AGRICULTURE ECOSYSTEMS & ENVIRONMENT	J	10.1016/j.agee.2018.01.010		Rejected on title
	WoS	Branstetter, Brian K.; Mevissen, Sonja J.; Pack, Adam A.; Herman, Louis M.; Roberts, Scott R.; Carsrud, Lea K.	Dolphin (Tursiops truncatus) echoic angular discrimination: Effects of object separation and complexity	2007	JOURNAL OF THE ACOUSTICAL SOCIETY OF AMERICA	J	10.1121/1.2400664		Rejected on title
	WoS	Brauns, Mario; Guecker, Bjoern; Wagner, Carola; Garcia, Xavier-F.; Walz, Norbert; Pusch, Martin T.	Human lakeshore development alters the structure and trophic basis of littoral food webs	2011	JOURNAL OF APPLIED ECOLOGY	J	10.1111/j.1365-2664.2011.02007.x		Rejected on title
	WoS	Bravo, Adrian J.; Pearson, Matthew R.; Pilatti, Angelina; Mezquita, Laura; Henson, James M.; Ibanez, Manuel I.; Ortet, Generos; Prince, Mark A.; Read, Jennifer P.; Roozen, Hendrik G.; Ruiz, Paul	Negative marijuana-related consequences among college students in five countries: measurement invariance of the Brief Marijuana Consequences Questionnaire	2019	ADDICTION	J	10.1111/add.14646		Rejected on title
	WoS	Brearley, F. Q.	How does sample preparation affect the delta15N values of terrestrial ecological materials?	2009	Journal of Plant Nutrition and Soil Science	J	10.1002/jpln.200900005		Rejected on title
	WoS	Brede, Markus	How Does Active Participation Affect Consensus: Adaptive Network Model of Opinion Dynamics and Influence Maximizing Rewiring	2019	COMPLEXITY	J	10.1155/2019/1486909		Rejected on title
	WoS	Brengues, C.; Ferre, J. B.; Le Goff, G.; Lami, P.; Pratlong, F.; Pasteur, N.; Lagneau, C.; Simard, F.; Robert, V.	A multiplex PCR to differentiate the two sibling species of mosquitoes Ochlerotatus detritus and Oc. coluzzii and evidence for further genetic heterogeneity within the Detritus complex	2014	INFECTION GENETICS AND EVOLUTION	J	10.1016/j.meegid.2014.07.010		Rejected on title
	SCOPUS	Brennan M., Bresler G., Nagaraj D.	Phase transitions for detecting latent geometry in random graphs	2020	Probability Theory and Related Fields	Article	10.1007/s00440-020-00998-3	Cai Ladd	Rejected on title
	SCOPUS	Breukelaar A.W., Ingendahl D., Vriese F.T., De Laak G., Staas S., Klein Breteler J.G.P.	Route choices, migration speeds and daily migration activity of European silver eels Anguilla anguilla in the River Rhine, north-west Europe	2009	JOURNAL OF FISH BIOLOGY	Article	10.1111/j.1095-8649.2009.02293.x		Rejected on title
	WoS	Briand, Lisa A.; Hilario, Monica; Dow, Holly C.; Brodkin, Edward S.; Blendy, Julie A.; Berton, Olivier	Mouse Model of OPRM1 (A118G) Polymorphism Increases Sociability and Dominance and Confers Resilience to Social Defeat	2015	JOURNAL OF NEUROSCIENCE	J	10.1523/JNEUROSCI.4685-14.2015		Rejected on title
	WoS	Briddon, Charlotte L.; McGowan, Suzanne; Metcalfe, Sarah E.; Panizzo, Virginia; Lacey, Jack; Engels, Stefan; Leng, Melanie; Mills, Keely; Shafiq, Muhammad; Idris, Mushrifah	Diatoms in a sediment core from a flood pulse wetland in Malaysia record strong responses to human impacts and hydro-climate over the past 150 years	2020	GEO-GEOGRAPHY AND ENVIRONMENT	J	10.1002/geo2.90	Cai Ladd	Rejected on title
	WoS	Bridier, Guillaume; Olivier, Frederic; Chauvaud, Laurent; Sejr, Mikael K.; Grall, Jacques	Food source diversity, trophic plasticity, and omnivory enhance the stability of a shallow benthic food web from a high-Arctic fjord exposed to freshwater inputs	2021	LIMNOLOGY AND OCEANOGRAPHY	J	10.1002/lno.11688	Cai Ladd	Rejected on title
	SCOPUS	Brierley G.J., Reid H.E., Coleman S.E.	Conceptualization of sediment flux in the Tongariro catchment	2011	JOURNAL OF HYDROLOGY NEW ZEALAND	Article			Rejected on title
	WoS	Briggs, C. L.; Mantini-Briggs, C.	Stories in the time of cholera: racial profiling during a medical nightmare.	2003	Stories in the time of cholera: racial profiling during a medical nightmare	B			Rejected on title
	SCOPUS	Bright D.P., Aller M.I., Brickley S.G.	Synaptic release generates a tonic GABAA receptor-mediated conductance that modulates burst precision in thalamic relay neurons	2007	JOURNAL OF NEUROSCIENCE	Article	10.1523/JNEUROSCI.5100-06.2007		Rejected on title
	WoS	Brimblecombe, A. R.; Kolv, C.	Mites associated with honeybees in Queensland.	1960	Queensland Journal of Agricultural Science	J			Rejected on title
	SCOPUS	Brind'Amour A., Dubois S.F.	Isotopic diversity indices: How sensitive to food web structure?	2013	PLOS ONE	Article	10.1371/journal.pone.0084198		Rejected on title
	WoS	BRINKMAN W J; XUAN V-T	MELALEUCA-LEUCADENDRON A USEFUL AND VERSATILE TREE FOR ACID SULPHATE SOILS AND SOME OTHER POOR ENVIRONMENTS	1991	International Tree Crops Journal	J			Rejected on title
	SCOPUS	Broer H.W., Gaiko V.A.	Global qualitative analysis of a quartic ecological model	2009	NONLINEAR ANALYSIS, THEORY, METHODS AND APPLICATIONS	Article	10.1016/j.na.2009.07.004		Rejected on title
	WoS	Broers, AEC; Meijerink, JPP; van Dongen, JJM; Posthumus, SJ; Lowenberg, B; Braakman, E; Cornelissen, JJ	Quantification of newly developed T cells in mice by real-time quantitative PCR of T-cell receptor rearrangement excision circles	2002	EXPERIMENTAL HEMATOLOGY	J	10.1016/S0301-472X(02)00825-1		Rejected on title
	WoS	Brondizio, Eduardo S.; Vogt, Nathan D.; Mansur, Andressa V.; Anthony, Edward J.; Costa, Sandra; Hetrick, Scott	A conceptual framework for analyzing deltas as coupled social-ecological systems: an example from the Amazon River Delta	2016	SUSTAINABILITY SCIENCE	J	10.1007/s11625-016-0368-2	Sumana-Ha	Rejected on reading
	WoS	Brooks, Andrew P.; Howell, Timothy; Abbe, Tim B.; Arthington, Angela H.	Confronting hysteresis: Wood based river rehabilitation in highly altered riverine landscapes of south-eastern Australia	2006	GEOMORPHOLOGY	J	10.1016/j.geomorph.2006.06.035		Rejected on title
	SCOPUS	Brown B., Adams A.J., Haegerstrom-Portnoy G., Jones R.T., Flom M.C.	Effects of alcohol and marijuana on dynamic visual acuity: I. Threshold measurements	1975	PERCEPTION & PSYCHOPHYSICS	Article	10.3758/BF03204118		Rejected on title
	SCOPUS	Brown D.A., Passmore G.M.	Neural KCNQ (Kv7) channels	2009	BRITISH JOURNAL OF PHARMACOLOGY	Review	10.1111/j.1476-5381.2009.00111.x		Rejected on title
	SCOPUS	Brown Jr. W.J., Woodbury D.A., Blakemore J.S.	Photoionization cross section for manganese acceptors in gallium arsenide	1973	PHYSICAL REVIEW B	Article	10.1103/PhysRevB.8.5664		Rejected on title
	SCOPUS	Brown P.R., Tuan V.V., Nhan D.K., Dung L.C., Ward J.	Influence of livelihoods on climate change adaptation for smallholder farmers in the Mekong Delta Vietnam	2018	INTERNATIONAL JOURNAL OF AGRICULTURAL SUSTAINABILITY	Article	10.1080/14735903.2018.1472858	Cai-Hue.L	Rejected on abstract
	WoS	Brown-Peterson, Nancy J.; Krasnec, Michelle O.; Lay, Claire R.; Morris, Jeffrey M.; Griffitt, Robert J.	RESPONSES OF JUVENILE SOUTHERN FLOUNDER EXPOSED TO DEEPWATER HORIZON OIL-CONTAMINATED SEDIMENTS	2017	ENVIRONMENTAL TOXICOLOGY AND CHEMISTRY	J	10.1002/etc.3629		Rejected on title
	WoS	Brown, Casey L.; Kielland, Knut; Brinkman, Todd J.; Gilbert, Sophie L.; Euskirchen, Eugenie S.	Resource selection and movement of male moose in response to varying levels of off-road vehicle access	2018	ECOSPHERE	J	10.1002/ecs2.2405		Rejected on title
	WoS	Browning, DM; Beaupre, SJ; Duncan, L	Using partitioned Mahalanobis D(2)(K) to formulate a GIS-based model of timber rattlesnake hibernacula	2005	JOURNAL OF WILDLIFE MANAGEMENT	J	10.2193/0022-541X(2005)069<0033:UPMDTF>2.0.CO;2		Rejected on title
	SCOPUS	Bruce McCallum J., Pillay S., Vizuete J.A., Mouradian G., Hudetz A.G., Stekiel T.A.	Strain differences in cortical electroencephalogram associated with isoflurane-induced loss of consciousness	2013	ANESTHESIOLOGY	Article	10.1097/ALN.0b013e31827ddfed		Rejected on title
	SCOPUS	Bruijnincx P.C.A., Buurmans I.L.C., Huang Y., Juh√°sz G., Viciano-Chumillas M., Quesada M., Reedijk J., Lutz M., Spek A.L., M√ºnck E., Bominaar E.L., Klein Gebbink R.J.M.	Mono- and dinuclear iron complexes of bis(1-methylimidazol-2-yl)ketone (bik): Structure, magnetic properties, and catalytic oxidation studies	2011	INORGANIC CHEMISTRY	Article	10.1021/ic200332y		Rejected on title
	SCOPUS	Bruni F., Careri G., Clegg J.S.	Dielectric properties of Artemia cysts at low water contents. Evidence for a percolative transition	1989	BIOPHYSICAL JOURNAL	Article	10.1016/S0006-3495(89)82809-7		Rejected on title
	SCOPUS	Bruschi L., Maraviglia B., Mazzoldi P.	Second-sound attenuation associated with hot ions in liquid he II	1966	PHYSICAL REVIEW	Article	10.1103/PhysRev.143.84		Rejected on title
	WoS	Brusola, Fernando; Tortajada, Ignacio; Lengua, Ismael; Jorda, Begona; Peris-Fajarnes, Guillermo	Strip-pair comparison method for building threshold color-difference model: theoretical model validation	2020	OPTICS EXPRESS	J	10.1364/OE.395256	Cai Ladd	Rejected on title
	SCOPUS	Bucci S.	Joining cybercrime and cyberterrorism: A likely scenario	2012	CYBERSPACE AND NATIONAL SECURITY: THREATS, OPPORTUNITIES, AND POWER IN A VIRTUAL WORLD	Book Chapter			Rejected on title
	WoS	Budnick, William R.; Kelso, William E.; Adams, Susan B.; Kaller, Michael D.	A multigear protocol for sampling crayfish assemblages in Gulf of Mexico coastal streams	2018	HYDROBIOLOGIA	J	10.1007/s10750-018-3619-7		Rejected on title
	WoS	Bueno, C.; Brugnoli, E.; Bergamino, L.; Muniz, P.; Garcia-Rodriguez, F.; Figueira, R.	Anthropogenic and natural variability in the composition of sedimentary organic matter of the urbanised coastal zone of Montevideo (Rio de la Plata)	2018	MARINE POLLUTION BULLETIN	J	10.1016/j.marpolbul.2017.11.009	Indrajit-Giang.N	Rejected on abstract
	WoS	Buffington, Kevin J.; Goodman, Arianna C.; Freeman, Chase M.; Thorne, Karen M.	Testing the interactive effects of flooding and salinity on tidal marsh plant productivity	2020	AQUATIC BOTANY	J	10.1016/j.aquabot.2020.103231	Cai Ladd	Rejected on title
	SCOPUS	Bull D., Eilers R.E., Oiler D.K., Mandalia B.D.	The effect of frequency change on discrimination of pulse bursts in an electrocutaneous tactual vocoder	1985	JOURNAL OF THE ACOUSTICAL SOCIETY OF AMERICA	Article	10.1121/1.392184		Rejected on title
	WoS	Bundschuh, Jochen; Litter, Marta I.; Bhattacharya, Prosun	Targeting arsenic-safe aquifers for drinking water supplies	2010	ENVIRONMENTAL GEOCHEMISTRY AND HEALTH	J	10.1007/s10653-010-9308-8		Rejected on title
	WoS	Bunting, L.; Leavitt, P. R.; Simpson, G. L.; Wissel, B.; Laird, K. R.; Cumming, B. F.; St Amand, A.; Engstrom, D. R.	Increased variability and sudden ecosystem state change in Lake Winnipeg, Canada, caused by 20(th) century agriculture	2016	LIMNOLOGY AND OCEANOGRAPHY	J	10.1002/lno.10355		Rejected on title
	WoS	Bunting, Stuart W.; Mishra, Rajeshwar; Smith, Kevin G.; Ray, Dhananjay	Evaluating sustainable intensification and diversification options for agriculture-based livelihoods within an aquatic biodiversity conservation context in Buxa, West Bengal, India	2015	INTERNATIONAL JOURNAL OF AGRICULTURAL SUSTAINABILITY	J	10.1080/14735903.2014.966530	Tuhin-Nhu.N	Rejected on reading
	WoS	BURBECK, CA; YAP, YL	2 MECHANISMS FOR LOCALIZATION - EVIDENCE FOR SEPARATION-DEPENDENT AND SEPARATION-INDEPENDENT PROCESSING OF POSITION INFORMATION	1990	VISION RESEARCH	J	10.1016/0042-6989(90)90099-7		Rejected on title
	WoS	Burdis, Robert M.; DeLain, Steven A.; Lund, Eric M.; Moore, Megan J. C.; Popp, Walter A.	Decadal trends and ecological shifts in backwater lakes of a large floodplain river: Upper Mississippi River	2020	AQUATIC SCIENCES	J	10.1007/s00027-020-0703-7	Cai Ladd	Rejected on title
	WoS	Burgad, Aaron A.; Adams, Ginny L.; Adams, Reid	Temporal and spatial dynamics of fish community structure during watershed alteration in two Ouachita River systems	2019	ECOLOGY OF FRESHWATER FISH	J	10.1111/eff.12468		Rejected on title
	WoS	BURKART, A.	Ojeada sinoptica sobre la vegetacion del delta del Rio Parana	1957	DARWINIANA [BUENOS AIRES]	J			Rejected on title
	WoS	Burke, Natalie L.; Harville, Emily W.; Wickliffe, Jeffrey K.; Shankar, Arti; Lichtveld, Maureen Y.; McCaskill, Michael L.	Determinants of vitamin D status among Black and White low-income pregnant and non-pregnant reproductive-aged women from Southeast Louisiana	2019	BMC PREGNANCY AND CHILDBIRTH	J	10.1186/s12884-019-2246-2		Rejected on title
	WoS	Burnette, Catherine E.; Hefflinger, Timothy S.	Identifying community risk factors for violence against indigenous women: A framework of historical oppression and resilience	2017	JOURNAL OF COMMUNITY PSYCHOLOGY	J	10.1002/jcop.21879		Rejected on title
	SCOPUS	Burns R.R., Condon P.E., Donahue J., Mandelkern M.A., Michelotti L., Price L.R., Schultz J.	Single-pion production in pÃÑ p interactions near threshold	1975	PHYSICAL REVIEW D	Article	10.1103/PhysRevD.11.1004		Rejected on title
	WoS	Burress, Edward D.; Gangloff, Michael M.; Siefferman, Lynn	Trophic analysis of two subtropical South American freshwater crabs using stable isotope ratios	2013	HYDROBIOLOGIA	J	10.1007/s10750-012-1290-y		Rejected on title
	WoS	Burris, Howard A.; Patel, Manish R.; Brander, Danielle M.; O'Connor, Owen A.; Deng, Changchun; Fenske, Timothy S.; Gutierrez, Martin; Jones, Suzanne; Kuhn, John; Miskin, Hari P.; Sportelli, Peter; Vakkalanka, Swaroop; Flinn, Ian	TGR-1202, a Novel Once Daily PI3K delta Inhibitor, Demonstrates Clinical Activity with a Favorable Safety Profile, Lacking Hepatotoxicity, in Patients with Chronic Lymphocytic Leukemia and B-Cell Lymphoma	2014	BLOOD	J	10.1182/blood.V124.21.1984.1984		Rejected on title
	SCOPUS	Burtscher J., Bean C., Zangrandi L., Kmiec I., Agostinho A., Scorrano L., Gnaiger E., Schwarzer C.	Proenkephalin Derived Peptides Are Involved in the Modulation of Mitochondrial Respiratory Control During Epileptogenesis	2018	FRONTIERS IN MOLECULAR NEUROSCIENCE	Article	10.3389/fnmol.2018.00351		Rejected on title
	SCOPUS	Bush D.R., Chattopadhyay A.K.	Contact time periods in immunological synapse	2014	PHYSICAL REVIEW E - STATISTICAL, NONLINEAR, AND SOFT MATTER PHYSICS	Article	10.1103/PhysRevE.90.042706		Rejected on title
56	WoS	Bush, Simon R.; van Zwieten, Paul A. M.; Visser, Leontine; van Dijk, Han; Bosma, Roel; de Boer, Willem F.; Verdegem, Marc	Scenarios for Resilient Shrimp Aquaculture in Tropical Coastal Areas	2010	ECOLOGY AND SOCIETY	J		Thorsten-Lan.N	Keep	9.91705	106.586	Mekong	Local	Years	Shrimp diseases in 2 farming system (mangrove-shrimp and closed system)	shrimp disease; pressure for the market; increased productivity	crop failure (aquaculture); development; profit maximization	social and ecological vulnerability	socio-ecological degradation		resilience of mangrove forested coastal ecosystems.	loss of biodiversity, loss of habitat
	WoS	Buss, Emily	Across-channel interference in intensity discrimination: The role of practice and listening strategy	2008	JOURNAL OF THE ACOUSTICAL SOCIETY OF AMERICA	J	10.1121/1.2816569		Rejected on title
	WoS	Buss, Emily	The effect of masker level uncertainty on intensity discrimination	2008	JOURNAL OF THE ACOUSTICAL SOCIETY OF AMERICA	J	10.1121/1.2812578		Rejected on title
	SCOPUS	Butorin S.M., Guo J.-H., Wassdahl N., Skytt P., Nordgren J., Ma Y., Str√∂m C., Johansson L.-G., Qvarford M.	Electronic structure of Bi2Sr2CaCu2O8+Œ¥ and Tl2Ba2CaCu2O8: Near-O-1s-threshold excitation x-ray fluorescence studies	1995	PHYSICAL REVIEW B	Article	10.1103/PhysRevB.51.11915		Rejected on title
	SCOPUS	Buus S., Scharf B., Florentine M.	Lateralization and frequency select√≠vity in normal and impaired hearing	1984	JOURNAL OF THE ACOUSTICAL SOCIETY OF AMERICA	Article	10.1121/1.391010		Rejected on title
	WoS	BUUS, S; FLORENTINE, M; ZWICKER, T	PSYCHOMETRIC FUNCTIONS FOR LEVEL DISCRIMINATION IN COCHLEARLY IMPAIRED AND NORMAL LISTENERS WITH EQUIVALENT-THRESHOLD MASKING	1995	JOURNAL OF THE ACOUSTICAL SOCIETY OF AMERICA	J	10.1121/1.414450		Rejected on title
	SCOPUS	Buys M.J., Alphonso C.	Novel use of perineural pregabalin infusion for analgesia in a rat neuropathic pain model	2014	ANESTHESIA AND ANALGESIA	Conference Paper	10.1213/ANE.0000000000000291		Rejected on title
	SCOPUS	Byczuk K., Hofstetter W., Vollhardt D.	Mott-Hubbard metal-insulator transition at noninteger filling	2004	PHYSICAL REVIEW B - CONDENSED MATTER AND MATERIALS PHYSICS	Article	10.1103/PhysRevB.69.045112		Rejected on title
	SCOPUS	Byeon J., Lee Y.	Variational approach to bifurcation from infinity for nonlinear elliptic problems	2013	PROCEEDINGS OF THE ROYAL SOCIETY OF EDINBURGH SECTION A: MATHEMATICS	Article	10.1017/S0308210511000801		Rejected on title
	SCOPUS	C√°rcamo H.A., Dosdall L.M., Johnson D., Olfert O.	Evaluation of foliar and seed treatments for control of the cabbage seedpod weevil (Coleoptera: Curculionidae) in canola	2005	CANADIAN ENTOMOLOGIST	Article			Rejected on title
	WoS	Caballero-Ortega, Heriberto; Javier Uribe-Salas, Felipe; Conde-Glez, Carlos J.; Cedillo-Pelaez, Carlos; Antonio Vargas-Villavicencio, Jose; Luna-Pasten, Hector; Canedo-Solares, Irma; Belinda Ortiz-Alegria, Luz; Correa, Dolores	Seroprevalence and national distribution of human toxoplasmosis in Mexico: analysis of the 2000 and 2006 National Health Surveys	2012	TRANSACTIONS OF THE ROYAL SOCIETY OF TROPICAL MEDICINE AND HYGIENE	J	10.1016/j.trstmh.2012.08.004		Rejected on title
	WoS	Cabaneiro, Ana; Fernandez, Irene	Disclosing biome sensitivity to atmospheric changes: Stable C isotope ecophysiological dependences during photosynthetic CO2 uptake in Maritime pine and Scots pine ecosystems from southwestern Europe	2015	ENVIRONMENTAL TECHNOLOGY & INNOVATION	J	10.1016/j.eti.2015.04.007		Rejected on title
	WoS	CABI; EPPO	Albugo candida. [Distribution map].	2001	Distribution Maps of Plant Diseases	J			Rejected on title
	WoS	CABI; EPPO	Alfalfa mosaic virus. [Distribution map].	2002	Distribution Maps of Plant Diseases	J			Rejected on title
	WoS	CABI; EPPO	Alternaria brassicae. [Distribution map].	1999	Distribution Maps of Plant Diseases	J			Rejected on title
	WoS	CABI; EPPO	Alternaria brassicicola. [Distribution map].	1999	Distribution Maps of Plant Diseases	J			Rejected on title
	WoS	CABI; EPPO	Alternaria helianthi. [Distribution map].	2002	Distribution Maps of Plant Diseases	J			Rejected on title
	WoS	CABI; EPPO	Alternaria japonica. [Distribution map].	2002	Distribution Maps of Plant Diseases	J			Rejected on title
	WoS	CABI; EPPO	Aphelenchoides besseyi. [Distribution map].	2000	Distribution Maps of Plant Diseases	J			Rejected on title
	WoS	CABI; EPPO	Aphis spiraecola. [Distribution map].	2001	Distribution Maps of Plant Pests	J			Rejected on title
	WoS	CABI; EPPO	Apple mosaic virus. [Distribution map].	2001	Distribution Maps of Plant Diseases	J			Rejected on title
	WoS	CABI; EPPO	Bemisia tabaci. [Distribution map].	1999	Distribution Maps of Plant Pests	J			Rejected on title
	WoS	CABI; EPPO	Blumeria graminis [Distribution map].	2004	Distribution Maps of Plant Diseases	J			Rejected on title
	WoS	CABI; EPPO	Botryosphaeria obtusa. [Distribution map].	2005	Distribution Maps of Plant Diseases	J			Rejected on title
	WoS	CABI; EPPO	Cercospora kikuchii. [Distribution map].	1997	Distribution Maps of Plant Diseases	J			Rejected on title
	WoS	CABI; EPPO	Citrus tristeza closterovirus. [Distribution map].	1998	Distribution Maps of Plant Diseases	J			Rejected on title
	WoS	CABI; EPPO	Cochliobolus heterostrophus. [Distribution map].	2003	Distribution Maps of Plant Diseases	J			Rejected on title
	WoS	CABI; EPPO	Cochliobolus sativus. [Distribution map].	2003	Distribution Maps of Plant Diseases	J			Rejected on title
	WoS	CABI; EPPO	Colletotrichum truncatum. [Distribution map].	2001	Distribution Maps of Plant Diseases	J			Rejected on title
	WoS	CABI; EPPO	Cucumber mosaic virus. [Distribution map].	2002	Distribution Maps of Plant Diseases	J			Rejected on title
	WoS	CABI; EPPO	Ditylenchus destructor. [Distribution map].	2001	Distribution Maps of Plant Diseases	J			Rejected on title
	WoS	CABI; EPPO	Erysiphe cichoracearum. [Distribution map].	2005	Distribution Maps of Plant Diseases	J			Rejected on title
	WoS	CABI; EPPO	Erysiphe necator. [Distribution map].	2001	Distribution Maps of Plant Diseases	J			Rejected on title
	WoS	CABI; EPPO	Frankliniella occidentalis. [Distribution map].	1999	Distribution Maps of Plant Pests	J			Rejected on title
	WoS	CABI; EPPO	Gibberella zeae. [Distribution map].	1998	Distribution Maps of Plant Diseases	J			Rejected on title
	WoS	CABI; EPPO	Glomerella graminicola. [Distribution map].	2005	Distribution Maps of Plant Diseases	J			Rejected on title
	WoS	CABI; EPPO	Helicotylenchus multicinctus. [Distribution map].	2003	Distribution Maps of Plant Diseases	J			Rejected on title
	WoS	CABI; EPPO	Heterodera glycines. [Distribution map].	2000	Distribution Maps of Plant Diseases	J			Rejected on title
	WoS	CABI; EPPO	Heterodera trifolii. [Distribution map].	2003	Distribution Maps of Plant Diseases	J			Rejected on title
	WoS	CABI; EPPO	Leptinotarsa decemlineata. [Distribution map].	2003	Distribution Maps of Plant Pests	J			Rejected on title
	WoS	CABI; EPPO	Longidorus elongatus. [Distribution map].	2002	Distribution Maps of Plant Diseases	J			Rejected on title
	WoS	CABI; EPPO	Maize dwarf mosaic virus. [Distribution map].	2003	Distribution Maps of Plant Diseases	J			Rejected on title
	WoS	CABI; EPPO	Meloidogyne arenaria. [Distribution map].	2003	Distribution Maps of Plant Diseases	J			Rejected on title
	WoS	CABI; EPPO	Meloidogyne javanica. [Distribution map].	2002	Distribution Maps of Plant Diseases	J			Rejected on title
	WoS	CABI; EPPO	Merlinius brevidens. [Distribution map].	2003	Distribution Maps of Plant Diseases	J			Rejected on title
	WoS	CABI; EPPO	Nacobbus aberrans. [Distribution map].	1999	Distribution Maps of Plant Diseases	J			Rejected on title
	WoS	CABI; EPPO	Nectria cinnabarina. [Distribution map].	2000	Distribution Maps of Plant Diseases	J			Rejected on title
	WoS	CABI; EPPO	Nezara viridula. [Distribution map].	1998	Distribution Maps of Plant Pests	J			Rejected on title
	WoS	CABI; EPPO	Nipaecoccus nipae. [Distribution map].	2005	Distribution Maps of Plant Pests	J			Rejected on title
	WoS	CABI; EPPO	Oscinella frit. [Distribution map].	2005	Distribution maps of plant pests	J			Rejected on title
	WoS	CABI; EPPO	Passalora sojina. [Distribution map].	2002	Distribution Maps of Plant Diseases	J			Rejected on title
	WoS	CABI; EPPO	Peronospora parasitica. [Distribution map].	2002	Distribution Maps of Plant Diseases	J			Rejected on title
	WoS	CABI; EPPO	Phellinus igniarius. [Distribution map].	2004	Distribution Maps of Plant Diseases	J			Rejected on title
	WoS	CABI; EPPO	Phellinus robustus. [Distribution map].	2004	Distribution Maps of Plant Diseases	J			Rejected on title
	WoS	CABI; EPPO	Phoma pinodella. [Distribution map].	2004	Distribution Maps of Plant Diseases	J			Rejected on title
	WoS	CABI; EPPO	Phyllocnistis citrella. [Distribution map].	2003	Distribution Maps of Plant Pests	J			Rejected on title
	WoS	CABI; EPPO	Phytophthora fragariae var. fragariae. [Distribution map].	2003	Distribution Maps of Plant Diseases	J			Rejected on title
	WoS	CABI; EPPO	Planococcus citri. [Distribution map].	1999	Distribution Maps of Plant Pests	J			Rejected on title
	WoS	CABI; EPPO	Podosphaera aphanis. [Distribution map].	2001	Distribution Maps of Plant Diseases	J			Rejected on title
	WoS	CABI; EPPO	Podosphaera pannosa. [Distribution map].	2001	Distribution Maps of Plant Diseases	J			Rejected on title
	WoS	CABI; EPPO	Potato virus Y. [Distribution map].	2005	Distribution Maps of Plant Diseases	J			Rejected on title
	WoS	CABI; EPPO	Pratylenchus brachyurus. [Distribution map].	2003	Distribution Maps of Plant Diseases	J			Rejected on title
	WoS	CABI; EPPO	Pratylenchus coffeae. [Distribution map].	2000	Distribution Maps of Plant Diseases	J			Rejected on title
	WoS	CABI; EPPO	Pratylenchus penetrans. [Distribution map].	2003	Distribution Maps of Plant Diseases	J			Rejected on title
	WoS	CABI; EPPO	Pratylenchus vulnus. [Distribution map].	2002	Distribution Maps of Plant Diseases	J			Rejected on title
	WoS	CABI; EPPO	Prunus necrotic ringspot virus. [Distribution map].	2002	Distribution Maps of Plant Diseases	J			Rejected on title
	WoS	CABI; EPPO	Pseudaulacaspis cockerelli. [Distribution map].	2003	Distribution Maps of Plant Pests	J			Rejected on title
	WoS	CABI; EPPO	Puccinia hordei. [Distribution map].	2003	Distribution Maps of Plant Diseases	J			Rejected on title
	WoS	CABI; EPPO	Pyrenophora graminea. [Distribution map].	1998	Distribution Maps of Plant Diseases	J			Rejected on title
	WoS	CABI; EPPO	Sarocladium oryzae. [Distribution map].	1997	Distribution Maps of Plant Diseases	J			Rejected on title
	WoS	CABI; EPPO	Schizaphis graminum. [Distribution map].	1999	Distribution Maps of Plant Pests	J			Rejected on title
	WoS	CABI; EPPO	Sclerotinia sclerotiorum. [Distribution map].	2005	Distribution Maps of Plant Diseases	J			Rejected on title
	WoS	CABI; EPPO	Sitobion avenae. [Distribution map].	2004	Distribution Maps of Plant Pests	J			Rejected on title
	WoS	CABI; EPPO	Solenopsis invicta. [Distribution map].	2010	Distribution Maps of Plant Pests	J			Rejected on title
	WoS	CABI; EPPO	Squash mosaic comovirus. [Distribution map].	1997	Distribution Maps of Plant Diseases	J			Rejected on title
	WoS	CABI; EPPO	Strawberry vein banding virus. [Distribution map].	2002	Distribution Maps of Plant Diseases	J			Rejected on title
	WoS	CABI; EPPO	Tomato spotted wilt tospovirus. [Distribution map].	1999	Distribution Maps of Plant Diseases	J			Rejected on title
	WoS	CABI; EPPO	Trichodorus primitivus. [Distribution map].	2005	Distribution Maps of Plant Diseases	J			Rejected on title
	WoS	CABI; EPPO	Tylenchulus semipenetrans. [Distribution map].	1999	Distribution Maps of Plant Diseases	J			Rejected on title
	WoS	CABI; EPPO	Watermelon mosaic virus. [Distribution map].	2003	Distribution Maps of Plant Diseases	J			Rejected on title
	WoS	CABI; EPPO	Wheat streak mosaic virus. [Distribution map].	2005	Distribution Maps of Plant Diseases	J			Rejected on title
	WoS	CABI; EPPO	Xanthomonas arboricola pv. juglandis. [Distribution map].	2001	Distribution Maps of Plant Diseases	J			Rejected on title
	WoS	CABI; EPPO	Xanthomonas oryzae pv. oryzae. [Distribution map].	1997	Distribution Maps of Plant Diseases	J			Rejected on title
	WoS	CABI; EPPO	Xanthomonas translucens. [Distribution map].	1998	Distribution Maps of Plant Diseases	J			Rejected on title
	WoS	Cabrera Walsh, G.; Maestro, Mariano; Magali Dalto, Y.; Shaw, Richard; Seier, Marion; Cortat, Ghislaine; Djeddour, Djamila	Persistence of floating pennyvvort patches (Hydrocotyle ranunculoides, Araliaceae) in a canal in its native temperate range: Effect of its. natural enemies	2013	AQUATIC BOTANY	J	10.1016/j.aquabot.2013.05.011		Rejected on title
	WoS	Caccavari, M.; Fagundez, G.	Pollen spectra of honeys from the Middle Delta of the Parana River (Argentina) and their environmental relationship	2010	SPANISH JOURNAL OF AGRICULTURAL RESEARCH	J	10.5424/sjar/2010081-1142		Rejected on title
	SCOPUS	Cacciapuoti C., Finco D., Noja D.	Ground state and orbital stability for the NLS equation on a general starlike graph with potentials	2017	NONLINEARITY	Article	10.1088/1361-6544/aa7cc3		Rejected on title
	SCOPUS	Cai B., Schwarzkopf J., Feldt C., Sellmann J., Markurt T., W√∂rdenweber R.	Combined impact of strain and stoichiometry on the structural and ferroelectric properties of epitaxially grown N a1+xNb O3+Œ¥ films on (110) NdGa O3	2017	PHYSICAL REVIEW B	Article	10.1103/PhysRevB.95.184108		Rejected on title
	SCOPUS	Cai Y., Barry S.	Sensitivity and adaptation of chinese agriculture under global climate change	1996	DILI XUEBAO/ACTA GEOGRAPHICA SINICA	Article		Trung.CT-Sylvia	Rejected on abstract
	SCOPUS	Cai Y., Wang H.-X., Zhan C.-S., Yu J.-S., Guo Y.	Quantitative analysis of ecological protection objectives in the Yellow River basin	2009	IAHS-AISH PUBLICATION	Conference Paper		Emilie-Tanh	Rejected on abstract
	WoS	Cai Yan; Wang HuiXiao; Zhan CheSheng; Yu JingShan; Guo YunHui	Quantitative analysis of ecological protection objectives in the Yellow River basin.	2009	Improving integrated surface and groundwater resources management in a vulnerable and changing world. Proceedings Symposium JS.3 at the Joint Convention of the International Association of Hydrological Sciences (IAHS) and the International Associaiton of Hydrogeologists (IAH) held in Hyderabad, India, 6-12 September 2009	B			Rejected on title
	WoS	Cai, Heng; Lam, Nina S. -N.; Zou, Lei; Qiang, Yi; Li, Kenan	Assessing Community Resilience to Coastal Hazards in the Lower Mississippi River Basin	2016	WATER	J	10.3390/w8020046	Sumana-Ha	Rejected on reading
	SCOPUS	Calamiotou M., Gantis A., Siranidi E., Lampakis D., Karpinski J., Liarokapis E.	Pressure-induced lattice instabilities and superconductivity in YBa 2 Cu4 O8 and optimally doped YBa2 Cu3 O7-Œ¥	2009	PHYSICAL REVIEW B - CONDENSED MATTER AND MATERIALS PHYSICS	Article	10.1103/PhysRevB.80.214517		Rejected on title
	WoS	Calder, W. John; Shuman, Bryan	Detecting past changes in vegetation resilience in the context of a changing climate	2019	BIOLOGY LETTERS	J	10.1098/rsbl.2018.0768	Cai-Hue.L	Rejected on reading
	SCOPUS	Caldwell C.K., Loney B.L., Fischer A.E.	Amauligak: Canadian Beaufort's threshold discovery	1987	1987 SEG ANNUAL MEETING	Conference Paper			Rejected on title
	SCOPUS	Caldwell R.L., Edmonds D.A.	The effects of sediment properties on deltaic processes and morphologies: A numerical modeling study	2014	JOURNAL OF GEOPHYSICAL RESEARCH: EARTH SURFACE	Article	10.1002/2013JF002965		Rejected on title
	WoS	CALLOWAY, DH; MURPHY, SP; BEATON, GH; LEIN, D	ESTIMATED VITAMIN INTAKES OF TODDLERS - PREDICTED PREVALENCE OF INADEQUACY IN VILLAGE POPULATIONS IN EGYPT, KENYA, AND MEXICO	1993	AMERICAN JOURNAL OF CLINICAL NUTRITION	J			Rejected on title
	WoS	Camacho-Cruz, Karla A.; Concepcion Ortiz-Hernandez, Ma; Sanchez, Alberto; Carrillo, Laura; De Jesus Navarrete, Alberto	Water quality in the eastern karst region of the Yucatan Peninsula: nutrients and stable nitrogen isotopes in turtle grass, Thalassia testudinum	2020	ENVIRONMENTAL SCIENCE AND POLLUTION RESEARCH	J	10.1007/s11356-019-04757-3	Cai Ladd	Rejected on title
	SCOPUS	Camerel F., Le Helloco G., Guizouarn T., Jeannin O., Fourmigu√© M., Fra√¨Ãàckowiak A., Olejniczak I., ≈öwietlik R., Marino A., Collet E., Toupet L., Auban-Senzier P., Canadell E.	Correlation between metal-insulator transition and hydrogen-bonding network in the organic metal Œ¥-(BEDT-TTF)4[2,6-anthracene- bis(sulfonate)]¬∑(H2O)4	2013	CRYSTAL GROWTH AND DESIGN	Article	10.1021/cg401416h		Rejected on title
	SCOPUS	Camilo F., Nice D.J., Taylor J.H.	A search for millisecond pulsars at galactic latitudes -50¬∞ < b < -20¬∞	1996	ASTROPHYSICAL JOURNAL	Article	10.1086/177103		Rejected on title
	WoS	Camin, Federica; Moschella, Anna; Miselli, Francesca; Parisi, Bruno; Versini, Giuseppe; Ranalli, Paolo; Bagnaresi, Paolo	Evaluation of markers for the traceability of potato tubers grown in an organic versus conventional regime	2007	JOURNAL OF THE SCIENCE OF FOOD AND AGRICULTURE	J	10.1002/jsfa.2853		Rejected on title
	SCOPUS	Campanella R.	Settlement shifts in the wake of catastrophe	2018	CREATING KATRINA, REBUILDING RESILIENCE: LESSONS FROM NEW ORLEANS ON VULNERABILITY AND RESILIENCY	Book Chapter	10.1016/B978-0-12-809557-7.00002-8		Rejected on title
	SCOPUS	Campbell J., Charlton G., Cho Y., Derrick M., Engelmann R., Fetkovich J., Hymah L., Jaeger K., Jankowski D., Mann A., Mehtani U., Musgrave B., Schreiner P., Wangler T., Whitmore J., Yuta H.	Study of the reaction ŒΩp‚ÜíŒº-œÄ+p	1973	PHYSICAL REVIEW LETTERS	Article	10.1103/PhysRevLett.30.335		Rejected on title
	WoS	Campbell, Anthony Daniel; Wang, Yeqiao	Salt marsh monitoring along the mid-Atlantic coast by Google Earth Engine enabled time series	2020	PLOS ONE	J	10.1371/journal.pone.0229605	Cai Ladd	Rejected on title
	SCOPUS	Campero M., Baumann T.K., Bostock H., Ochoa J.L.	Human cutaneous C fibres activated by cooling, heating and menthol	2009	JOURNAL OF PHYSIOLOGY	Article	10.1113/jphysiol.2009.176040		Rejected on title
	WoS	Campos, Karoline Rodrigues; Goncalves, Maria Gisele; Costa, Nadia Aparecida; Caterino-de-Araujo, Adele	Comparative performances of serologic and molecular assays for detecting human T lymphotropic virus type 1 and type 2 (HTLV-1 and HTLV-2) in patients infected with human immunodeficiency virus type 1 (HIV-1)	2017	BRAZILIAN JOURNAL OF INFECTIOUS DISEASES	J	10.1016/j.bjid.2017.02.005		Rejected on title
	WoS	Canal, Natalia; Meneghetti, Karine Lena; de Almeida, Clara Ponzi; Bastos, Marina da Rosa; Otton, Leticia Muner; Corcao, Gertrudes	Characterization of the variable region in the class 1 integron of antimicrobial-resistant Escherichia coli isolated from surface water	2016	BRAZILIAN JOURNAL OF MICROBIOLOGY	J	10.1016/j.bjm.2016.01.015		Rejected on title
	WoS	Canale, Cindy I.; Ozgul, Arpat; Allaine, Dominique; Cohas, Aurelie	Differential plasticity of size and mass to environmental change in a hibernating mammal	2016	GLOBAL CHANGE BIOLOGY	J	10.1111/gcb.13286		Rejected on title
	SCOPUS	Cannon D.T., White A.C., Andriano M.F., Kolkhorst F.W., Rossiter H.B.	Skeletal muscle fatigue precedes the slow component of oxygen uptake kinetics during exercise in humans	2011	JOURNAL OF PHYSIOLOGY	Article	10.1113/jphysiol.2010.197723		Rejected on title
	SCOPUS	Cannon S.L., Statton W.O., Hearle J.W.S.	The mechanical behavior of springy polypropylene	1975	POLYMER ENGINEERING & SCIENCE	Article	10.1002/pen.760150902		Rejected on title
	WoS	Cannon, Clare; Fouts, Sarah; Stramel, Miranda	Informed Gatekeepers and Transnational Violence: Using Perceptions of Safety of Latino/a Youth in Determining Legal Cases	2018	HISPANIC JOURNAL OF BEHAVIORAL SCIENCES	J	10.1177/0739986318762459		Rejected on title
	WoS	Cannon, KE; Hough, LB	Inhibition of chemical and low-intensity mechanical nociception by activation of histamine H-3 receptors	2005	JOURNAL OF PAIN	J	10.1016/j.jpain.2004.12.003		Rejected on title
	WoS	Cannon, P. F.	Phyllachora cynodontis. [Descriptions of Fungi and Bacteria].	2001	IMI Descriptions of Fungi and Bacteria	J			Rejected on title
	WoS	Cannon, P. F.	Pythium ultimum. [Descriptions of Fungi and Bacteria].	2004	IMI Descriptions of Fungi and Bacteria	J			Rejected on title
	WoS	Cannon, P. F.; Minter, D. W.	Arthonia ilicina. [Descriptions of Fungi and Bacteria].	2018	IMI Descriptions of Fungi and Bacteria	J			Rejected on title
	WoS	Cannon, P. F.; Minter, D. W.	Crutarndina petractoides. [Descriptions of Fungi and Bacteria].	2018	IMI Descriptions of Fungi and Bacteria	J			Rejected on title
	SCOPUS	Cano-Rocabayera O., De Sostoa A., Padr√≥s F., C√°rdenas L., Maceda-Veiga A.	Ecologically relevant biomarkers reveal that chronic effects of nitrate depend on sex and life stage in the invasive fish Gambusia holbrooki	2019	PLOS ONE	Article	10.1371/journal.pone.0211389		Rejected on title
	SCOPUS	Canton L., Davini A., Dortmans P.J.	[Formula Presented] process at low energy: Interplay between [Formula Presented]- and [Formula Presented]-wave mechanisms	1998	PHYSICAL REVIEW C - NUCLEAR PHYSICS	Article	10.1103/PhysRevC.58.1929		Rejected on title
	SCOPUS	Canuto C., Fagnani F., Tilli P.	An eulerian approach to the analysis of krause's consensus models	2012	SIAM JOURNAL ON CONTROL AND OPTIMIZATION	Article	10.1137/100793177		Rejected on title
	SCOPUS	Cao X.-F., Yu Y.-W., Cheng K.S., Zheng X.-P.	The luminosity function of Swift long gamma-ray bursts	2011	MONTHLY NOTICES OF THE ROYAL ASTRONOMICAL SOCIETY	Article	10.1111/j.1365-2966.2011.19194.x		Rejected on title
	SCOPUS	Cao X., Lee X.-G., Wang Q.-W.	Strangeness production process pp nK+Œ£+ within resonance model	2008	CHINESE PHYSICS LETTERS	Article	10.1088/0256-307X/25/3/023		Rejected on title
	SCOPUS	Cao X., Su M., Liu Y., Hu Y., Xu C., Gu Z.	Is the Water System Healthy in Urban Agglomerations? A Perspective from the Water Metabolism Network	2021	Environmental Science and Technology	Article	10.1021/acs.est.1c01202	Cai Ladd	Rejected on title
	SCOPUS	Cao X., Zou B.-S., Xu H.-S.	Phenomenological analysis of the double-pion production in nucleon-nucleon collisions up to 2.2 GeV	2010	PHYSICAL REVIEW C - NUCLEAR PHYSICS	Article	10.1103/PhysRevC.81.065201		Rejected on title
	SCOPUS	Cao Y.-F., Cai K.-M., Li L.-J., Lu W.-J., Sun Y.-P., Wang K.-Y.	Transport and capacitance properties of charge density wave in few-layer 2H - TaS2 devices	2014	CHINESE PHYSICS LETTERS	Article	10.1088/0256-307X/31/7/077203		Rejected on title
	SCOPUS	Cao Y.-N., Liu W.-G.	Factors Affecting the Stability of Hydrogen Isotopes Measurements by Gas Chromatography-Thermal Conversion-Isotope Ratio Mass Spectrometry [Ê∞îÁõ∏Ëâ≤Ë∞±-ÁÉ≠ËΩ¨Êç¢-Âêå‰ΩçÁ¥†ÊØîÂÄºË¥®Ë∞±Ê≥ïÊµãÂÆöÂçï‰ΩìÊ∞¢Âêå‰ΩçÁ¥†Á®≥ÂÆöÊÄßÁöÑÂΩ±ÂìçÂõ†Á¥†ÂàÜÊûê]	2018	JOURNAL OF CHINESE MASS SPECTROMETRY SOCIETY	Article	10.7538/zpxb.2018.0001		Rejected on title
	WoS	Cao, Di; Cao, Wenzhi; Liang, Ying; Huang, Zheng	Nutrient variations and isotopic evidences of particulate organic matter provenance in fringing reefs, South China	2016	SCIENCE OF THE TOTAL ENVIRONMENT	J	10.1016/j.scitotenv.2016.05.112		Rejected on title
	SCOPUS	Caram√©s T.F., Valcarce A.	Multiquark study of exotic open bottom baryonic states	2017	PHYSICAL REVIEW D	Article	10.1103/PhysRevD.95.094011		Rejected on title
	SCOPUS	Carbonara F., Chiefari G., Drago E., Gialanella G., Merola L., Napolitano M., Rinzivillo R., Sciacca G., Rossi V., Susinno G.	Analysis of Œ≥n‚ÜínœÄ+œÄ- and Œ≥n‚ÜípœÄ-œÄ0 reactions from threshold up to 1 GeV	1976	IL NUOVO CIMENTO A SERIES 11	Article	10.1007/BF02724576		Rejected on title
	WoS	Cardo, Maria V.; Rosin, Paula; Carbajo, Anibal E.; Vezzani, Dario	Artificial container mosquitoes and first record of Aedes aegypti in the islands of the Parana Lower Delta, Argentina	2015	JOURNAL OF ASIA-PACIFIC ENTOMOLOGY	J	10.1016/j.aspen.2015.09.002		Rejected on title
	WoS	Cardoso, Fernanda D.; Dauner, Ana Lucia L.; Martins, Cesar C.	A critical and comparative appraisal of polycyclic aromatic hydrocarbons in sediments and suspended particulate material from a large South American subtropical estuary	2016	ENVIRONMENTAL POLLUTION	J	10.1016/j.envpol.2016.04.011		Rejected on title
	SCOPUS	Carini M.T., Walters R., Hopper L.	Multicolor optical microvariability in S5 0716+714	2011	ASTRONOMICAL JOURNAL	Article	10.1088/0004-6256/141/2/49		Rejected on title
	WoS	Carle, Melissa Vernon; Sasser, Charles E.	Productivity and Resilience: Long-Term Trends and Storm-Driven Fluctuations in the Plant Community of the Accreting Wax Lake Delta	2016	ESTUARIES AND COASTS	J	10.1007/s12237-015-0005-9		Rejected on title
	WoS	Carlos Feijoo, Pedro; Angela Pampillon, Maria; San Andres, Enrique	Optimization of gadolinium oxide growth deposited on Si by high pressure sputtering	2013	JOURNAL OF VACUUM SCIENCE & TECHNOLOGY B	J	10.1116/1.4766184		Rejected on title
	SCOPUS	Carlson A.K., Fincel M.J., Longhenry C.M., Graeb B.D.S.	Effects of historic flooding on fishes and aquatic habitats in a Missouri River delta	2016	JOURNAL OF FRESHWATER ECOLOGY	Article	10.1080/02705060.2015.1128989	Indrajit-Giang.N	Rejected on abstract
	WoS	Carlyon, RP; Micheyl, C; Deeks, JM; Moore, BCJ	Auditory processing of real and illusory changes in frequency modulation (FM) phase	2004	JOURNAL OF THE ACOUSTICAL SOCIETY OF AMERICA	J	10.1121/1.1811474		Rejected on title
	WoS	CARLYON, RP; MOORE, BCJ	INTENSITY DISCRIMINATION - A SEVERE DEPARTURE FROM WEBER LAW	1984	JOURNAL OF THE ACOUSTICAL SOCIETY OF AMERICA	J	10.1121/1.391453		Rejected on title
	WoS	Carmona, Noelia B.; Buatois, Luis A.; Ponce, Juan Jose; Mangano, Maria Gabriela	Ichnology and sedimentology of a tide-influenced delta, Lower Miocene Chenque Formation, Patagonia, Argentina: Trace-fossil distribution and response to environmental stresses	2009	PALAEOGEOGRAPHY PALAEOCLIMATOLOGY PALAEOECOLOGY	J	10.1016/j.palaeo.2008.12.003		Rejected on title
	WoS	Carneiro-Proietti, Anna Barbara F.; Sabino, Ester C.; Leao, Silvana; Salles, Nanci A.; Loureiro, Paula; Sarr, Moussa; Wright, David; Busch, Michael; Proietti, Fernando A.; Murphy, Edward L.	Human T-Lymphotropic Virus Type 1 and Type 2 Seroprevalence, Incidence, and Residual Transfusion Risk Among Blood Donors in Brazil During 2007-2009	2012	AIDS RESEARCH AND HUMAN RETROVIRUSES	J	10.1089/aid.2011.0143		Rejected on title
	SCOPUS	Carnicer O., Guallar C., Andree K.B., Diog√®ne J., Fern√°ndez-Tejedor M.	Ostreopsis cf. ovata dynamics in the NW Mediterranean Sea in relation to biotic and abiotic factors	2015	ENVIRONMENTAL RESEARCH	Article	10.1016/j.envres.2015.08.023		Rejected on title
	SCOPUS	Carothers W.H., Williams I., Collins A.M., Kirby J.E.	Acetylene polymers and their derivatives. II. A new synthetic rubber: Chloroprene and its polymers	1931	JOURNAL OF THE AMERICAN CHEMICAL SOCIETY	Article	10.1021/ja01362a042		Rejected on title
	WoS	Carreon-Palau, Laura; Parrish, Christopher C.; Perez-Espana, Horacio	Urban sewage lipids in the suspended particulate matter of a coral reef under river influence in the South West Gulf of Mexico	2017	WATER RESEARCH	J	10.1016/j.watres.2017.06.061		Rejected on title
	WoS	Carrera, Constanza S.; Dardanelli, Julio L.; Soldini, Diego O.	Chemical compounds related to nutraceutical and industrial qualities of non-transgenic soybean genotypes	2014	JOURNAL OF THE SCIENCE OF FOOD AND AGRICULTURE	J	10.1002/jsfa.6451		Rejected on title
	WoS	Carrie, R	Resilient Mangrove Systems: Questionnaires, Participatory GIS, and Focus Groups in Mangrove Socio-ecological Systems in the Red River Delta, Vietnam, 2018-2019	2021	UK Data Archive	R	http://dx.doi.org/10.5255/UKDA-SN-854718	Cai Ladd	Rejected on title
	WoS	Carrillo-Guerrero, Yamilett K.; Flessa, Karl; Hinojosa-Huerta, Osvel; Lopez-Hoffman, Laura	From accident to management: The Cienega de Santa Clara ecosystem	2013	ECOLOGICAL ENGINEERING	J	10.1016/j.ecoleng.2013.03.003		Rejected on title
	WoS	CARRILLO, JLM	MONITORING OF PYRETHROID RESISTANCE IN TOBACCO BUDWORMS (HELIOTHIS-VIRESCENS) IN NORTHWESTERN MEXICO	1991	SOUTHWESTERN ENTOMOLOGIST	J			Rejected on title
	WoS	Carriquiry, Jose D.; Barranco-Servin, Linda M.; Villaescusa, Julio A.; Camacho-Ibar, Victor F.; Reyes-Bonilla, Hector; Cupul-Magana, Amilcar L.	Conservation and Sustainability of Mexican Caribbean Coral Reefs and the Threats of a Human-Induced Phase-Shift	2013	ENVIRONMENTAL CHANGE AND SUSTAINABILITY	B	10.5772/54339		Rejected on title
	WoS	Carse, Ashley; Lewis, Joshua A.	New horizons for dredging research: The ecology and politics of harbor deepening in the southeastern United States	2020	WILEY INTERDISCIPLINARY REVIEWS-WATER	J	10.1002/wat2.1485	Cai Ladd	Rejected on title
	WoS	Carter, Gregory A.; Otvos, Ervin G.; Anderson, Carlton P.; Funderburk, William R.; Lucas, Kelly L.	Catastrophic storm impact and gradual recovery on the Mississippi-Alabama barrier islands, 2005-2010: Changes in vegetated and total land area, and relationships of post-storm ecological communities with surface elevation	2018	GEOMORPHOLOGY	J	10.1016/j.geomorph.2018.08.020	Sumana-Ha	Rejected on abstract
	WoS	Cartier-Rovirosa, L.; Mora, C.; Araya, F. (et al.)	HTLV-I positive spastic paraparesis in a temperate zone.	1989	Lancet	J			Rejected on title
	WoS	CARTIER, L; TAJIMA, K; ARAYA, F; CASTILLO, JL; ZANINOVIC, V; HAYAMI, M; IMAI, J; BORN, P; CARDENAS, M; MORENO, J; SONODA, S; RAMIREZ, E	PRELIMINARY-REPORT ON THE PREVALENCE OF SERUM ANTIBODIES AGAINST HTLV-1 IN CHILEAN ABORIGINAL POPULATIONS	1993	REVISTA MEDICA DE CHILE	J			Rejected on title
	WoS	Carvajal, A. M.; Huircan, P.; Dezamour, J. M.; Subiabre, I.; Kerr, B.; Morales, R.; Ungerfeld, E. M.	Milk fatty acid profile is modulated by DGAT1 and SCD1 genotypes in dairy cattle on pasture and strategic supplementation	2016	GENETICS AND MOLECULAR RESEARCH	J	10.4238/gmr.15027057		Rejected on title
	SCOPUS	Carvalho A.R.R., de Matos Filho R.L., Davidovich L.	Environmental effects in the quantum-classical transition for the delta-kicked harmonic oscillator	2004	PHYSICAL REVIEW E - STATISTICAL PHYSICS, PLASMAS, FLUIDS, AND RELATED INTERDISCIPLINARY TOPICS	Article	10.1103/PhysRevE.70.026211		Rejected on title
	WoS	Carvalho, D. R.; Castro, D.; Callisto, M.; Moreira, M. Z.; Pompeu, P. S.	Isotopic variation in five species of stream fishes under the influence of different land uses	2015	JOURNAL OF FISH BIOLOGY	J	10.1111/jfb.12734		Rejected on title
	WoS	Carvalho, Matheus C.; de Macedo Carneiro, Pedro Bastos; Gaspar Dellatorre, Fernando; Ezequiel Gibilisco, Pablo; Sachs, Julian; Eyre, Bradley D.	Bulk hydrogen stable isotope composition of seaweeds: Clear separation between Ulvophyceae and other classes	2017	JOURNAL OF PHYCOLOGY	J	10.1111/jpy.12558		Rejected on title
	WoS	Carvalho, MWP; Leboute, APM; Oliveira, SF; Sousa, SMB; Klautau-Guimaraes, MD; Simoes, AL	CCR5D32 mutation in three Brazilian populations of predominantly Sub-Saharan African ancestry	2004	GENETICS AND MOLECULAR BIOLOGY	J	10.1590/S1415-47572004000300002		Rejected on title
	WoS	Casagrande, P. de O.; Andrade, A.; Viana, M. da S.; Vasconcellos, D. I. C.	Burnout in Brazilian junior tennis players.	2014	Motricidade	J			Rejected on title
	WoS	Case, Michelle; Zhang, Clara Huishi; Datta, Yvonne H.; Nelson, Stephen C.; Gupta, Kalpna; He, Bin	Non-Invasive Multi-Modal Imaging to Evaluate Disease Severity in Sickle Cell Disease	2016	BLOOD	J	10.1182/blood.V128.22.1315.1315		Rejected on title
	WoS	Casseb, Jorge; Caterino-De-Araujo, Adele; Hong, Marisa A.; Salomao, Simone; Gallo, Dana; Hendry, R. Michael; Duarte, Alberto J. S.	Prevalence of HTLV-I and HTLV-II infections among HIV-1-infected asymptomatic individuals in Sao Paulo, Brazil	1997	Revista do Instituto de Medicina Tropical de Sao Paulo	J	10.1590/S0036-46651997000400006		Rejected on title
	WoS	Casso, Maria; Tagliapietra, Davide; Turon, Xavier; Pascual, Marta	High fusibility and chimera prevalence in an invasive colonial ascidian	2019	SCIENTIFIC REPORTS	J	10.1038/s41598-019-51950-y		Rejected on title
	SCOPUS	Casta√±eda J.M.M., Guilarte J.M., Mosquera A.M.	Quantum vacuum energies and Casimir forces between partially transparent Œ¥-function plates	2013	PHYSICAL REVIEW D - PARTICLES, FIELDS, GRAVITATION AND COSMOLOGY	Article	10.1103/PhysRevD.87.105020		Rejected on title
	WoS	Castellani, JW; O'Brien, C; Stulz, DA; Blanchard, LA; DeGroot, DW; Bovill, ME; Francis, TJ; Young, AJ	Physiological responses to cold exposure in men: A disabled submarine study	2002	UNDERSEA & HYPERBARIC MEDICINE	J			Rejected on title
	WoS	Castineira Latorre, Carola; Apolinaire, Eduardo; Blasi, Adriana M.; Bonomo, Mariano; Politis, Gustavo; Bastourre, Laura; Mari, Florencia	Pre-Hispanic settlements in hydrometeorologically susceptible areas during the late Holocene: The Upper Delta of the Parana River Case	2017	HOLOCENE	J	10.1177/0959683617708446		Rejected on title
	WoS	CASTLE, SC; NORMAN, DC; YEH, M; MILLER, D; YOSHIKAWA, TT	FEVER RESPONSE IN ELDERLY NURSING-HOME RESIDENTS - ARE THE OLDER TRULY COLDER	1991	JOURNAL OF THE AMERICAN GERIATRICS SOCIETY	J	10.1111/j.1532-5415.1991.tb04450.x		Rejected on title
	SCOPUS	Castro A., Kurepa A.	Radially symmetric solutions to a dirichlet problem involving critical expone	1994	TRANSACTIONS OF THE AMERICAN MATHEMATICAL SOCIETY	Article	10.1090/S0002-9947-1994-1207581-0		Rejected on title
	WoS	Castro, Lisie Souza; de Rezende, Grazielli Rocha; Pires Fernandes, Fernanda Rodas; Bandeira, Larissa Melo; Moreira Puga, Marco Antonio; Ortiz Tanaka, Tayana Serpa; dos Santos Weis-Torres, Sabrina Moreira; Paulo Vicente, Ana Carolina; Otsuki, Koko; Coimbra Motta-Castro, Ana Rita	Human T cell lymphotropic virus type 1 infection among men who have sex with men in Central Brazil	2018	BRAZILIAN JOURNAL OF INFECTIOUS DISEASES	J	10.1016/j.bjid.2018.11.003		Rejected on title
	WoS	Castro, R.; Soares, C.; Leite, H.; Souza, A.; Martins, F.; Nogueira, G.; Oliveira, M.; Silva, F.	Competition indices in individual tree level in a Semideciduous Montana forest.	2014	Silva Lusitana	J			Rejected on title
	WoS	Castro, Sergio A.; Daehler, Curtis C.; Silva, Luis; Torres-Santana, Christian W.; Reyes-Betancort, Jorge A.; Atkinson, Rachel; Jaramillo, Patricia; Guezou, Anne; Jaksic, Fabian M.	Floristic homogenization as a teleconnected trend in oceanic islands	2010	DIVERSITY AND DISTRIBUTIONS	J	10.1111/j.1472-4642.2010.00695.x		Rejected on title
	WoS	Castro, Silvana A. B.; Sa, Camila E. M.; Mourao, Fabiana A.; Duarte, Heitor M.; Wilson Fernandes, G.; Lemos-Filho, Jose P.	Ecophysiological performance of a threatened shrub under restored and natural conditions in a harsh tropical mountaintop environment	2016	ACTA BOTANICA BRASILICA	J	10.1590/0102-33062015abb0178		Rejected on title
	WoS	Cata, Juan P.; Weng, Han-Rong; Burton, Allen W.; Villareal, Horatio; Giralt, Sergio; Dougherty, Patrick M.	Quantitative sensory findings in patients with bortezomib-induced pain	2007	JOURNAL OF PAIN	J	10.1016/j.jpain.2006.09.014		Rejected on title
	WoS	Catalan-Soares, B C; Almeida, R T; Carneiro-Proietti, A B	Prevalence of HIV-1/2, HTLV-I/II, hepatitis B virus (HBV), hepatitis C virus (HCV), Treponema pallidum and Trypanosoma cruzi among prison inmates at Manhuacu, Minas Gerais State, Brazil.	2000	Revista da Sociedade Brasileira de Medicina Tropical	J	10.1590/S0037-86822000000100004		Rejected on title
	WoS	Catao, E. C. P.; Lopes, F. A. C.; Rubini, M. R.; Nardoto, G. B.; Prosser, J. I.; Krueger, R. H.	Short-term impact of soybean management on ammonia oxidizers in a Brazilian savanna under restoration as revealed by coupling different techniques	2016	BIOLOGY AND FERTILITY OF SOILS	J	10.1007/s00374-015-1086-0		Rejected on title
	WoS	Cathomas, Flurin; Murrough, James W.; Nestler, Eric J.; Han, Ming-Hu; Russo, Scott J.	Neurobiology of Resilience: Interface Between Mind and Body	2019	BIOLOGICAL PSYCHIATRY	J	10.1016/j.biopsych.2019.04.011		Rejected on title
	SCOPUS	Catll√° A., Porter J., Silber M.	Weakly nonlinear analysis of impulsively-forced Faraday waves	2005	PHYSICAL REVIEW E - STATISTICAL, NONLINEAR, AND SOFT MATTER PHYSICS	Article	10.1103/PhysRevE.72.056212		Rejected on title
	WoS	Caut, Stephane; Jowers, Michael J.; Arnan, Xavier; Pearce-Duvet, Jessica; Rodrigo, Anselm; Cerda, Xim; Boulay, Raphael R.	The effects of fire on ant trophic assemblage and sex allocation	2014	ECOLOGY AND EVOLUTION	J	10.1002/ece3.714		Rejected on title
	SCOPUS	Cavallaro L., Ficara A., Curreri F., Fiumara G., De Meo P., Bagdasar O., Liotta A.	Graph Comparison and Artificial Models for Simulating Real Criminal Networks	2021	Studies in Computational Intelligence	Conference Paper	10.1007/978-3-030-65351-4_23	Cai Ladd	Rejected on title
	SCOPUS	Cayla C., Labuz D., MacHelska H., Bader M., Sch√§fer M., Stein C.	Impaired nociception and peripheral opioid antinociception in mice lacking both kinin b1 and b2 receptors	2012	ANESTHESIOLOGY	Article	10.1097/ALN.0b013e318242b2ea		Rejected on title
	WoS	Ceccherelli, Giulia; Oliva, Silvia; Pinna, Stefania; Piazzi, Luigi; Procaccini, Gabriele; Marin-Guirao, Lazaro; Dattolo, Emanuela; Gallia, Roberto; La Manna, Gabriella; Gennaro, Paola; Costa, Monya M.; Barrote, Isabel; Silva, Joao; Bulleri, Fabio	Seagrass collapse due to synergistic stressors is not anticipated by phenological changes	2018	OECOLOGIA	J	10.1007/s00442-018-4075-9		Rejected on title
	SCOPUS	Cellina F., De Leo G.A., Rizzoli A.E., Viaroli P., Bartoli M.	Economic modelling as a tool to support macroalgal bloom management: A case study (Sacca di Goro, Po river delta)	2003	OCEANOLOGICA ACTA	Conference Paper	10.1016/S0399-1784(02)01238-0		Rejected on title
	SCOPUS	Cervero F., Sann H.	Mechanically evoked responses of afferent fibres innervating the guinea‚Äêpig's ureter: an in vitro study.	1989	THE JOURNAL OF PHYSIOLOGY	Article	10.1113/jphysiol.1989.sp017613		Rejected on title
	WoS	CEVALLOS, R; BARBERIS, L; EVANS, L; BARRIGA, J; VERDIER, M; BONIS, J; LEONARD, G; DENIS, F	HIV-1, HIV-2 AND HTLV-I SEROPREVALENCE SURVEYS IN CONTINENTAL ECUADOR AND GALAPAGOS	1990	AIDS	J	10.1097/00002030-199012000-00027		Rejected on title
	WoS	Chai, Minwei; Ding, Huan; Shen, Xiaoxue; Li, Ruili	Contamination and ecological risk of polybrominated diphenyl ethers (PBDEs) in surface sediments of mangrove wetlands: A nationwide study in China	2019	ENVIRONMENTAL POLLUTION	J	10.1016/j.envpol.2019.02.044	Tuhin-Nhu.N	Rejected on abstract
	WoS	Chai, Pui Fun; Rathinam, Xavier; Ghazali, Amir Hamzah; Subramaniam, Sreeramanan	Characterization of a native Bacillus thuringiensis isolates from Malaysia that produces exosporiumen-closed parasporal inclusion	2016	EMIRATES JOURNAL OF FOOD AND AGRICULTURE	J	10.9755/ejfa.2015-09-714		Rejected on title
	WoS	Chairez-Hernandez, Isaias; Garcia-Gutierrez, Cipriano; Gurrola-Reyes, Natividad; Echavarria-Chairez, Francisco	Model to estimate longevity of nymphs and hatching periods in three species of Chapulines in pastures of Durango	2008	SOUTHWESTERN ENTOMOLOGIST	J	10.3958/0147-1724-33.4.299		Rejected on title
	WoS	Chakalova, L; Osborne, CS; Dai, YF; Goyenechea, B; Metaxotou-Mavromati, A; Kattamis, A; Kattamis, C; Fraser, P	The Corfu delta beta thalassemia deletion disrupts gamma-globin gene silencing and reveals post-transcriptional regulation of HbF expression	2005	BLOOD	J	10.1182/blood-2003-11-4069		Rejected on title
	SCOPUS	Chakrabarty D., Khanna S.	Better and simpler error analysis of the Sinkhorn‚ÄìKnopp algorithm for matrix scaling	2020	MATHEMATICAL PROGRAMMING	Article	10.1007/s10107-020-01503-3		Rejected on title
	SCOPUS	Chamberlain E.L., T√∂rnqvist T.E., Shen Z., Mauz B., Wallinga J.	Anatomy of Mississippi Delta growth and its implications for coastal restoration	2018	SCIENCE ADVANCES	Article	10.1126/sciadv.aar4740	Tuhin-Nhu.N	Rejected on abstract
	WoS	CHAMBERLAIN, E. W.; CORRISTAN, E. C.; SIKES, E. K.	Studies on the North American Arthropod-borne Encephalitides. V. The extrinsic Incubation of Eastern and Western Equine Encephalitis in Mosquitoes.	1954	American Journal of Hygiene	J			Rejected on title
	WoS	CHAMBERLAIN, E. W.; KISSLING, E. E.; SIKES, E. K.	Studies on the North American Arthropod-borne Encephalitides. VII. Estimation of Amount of Eastern Equine Encephalitis Virus inoculated by infected Aedes aegypti.	1954	American Journal of Hygiene	J			Rejected on title
	WoS	CHAMBERLAIN, E. W.; SIKES, R. K.; NELSON, D. B.; SUDIA, W. D.	Studies on the North American Arthropod-borne Encephalitides. VI. Quantitative Determinations of Yirus-Yector Relationships.	1954	American Journal of Hygiene	J			Rejected on title
	WoS	Chambers, E.	Tourism and culture: an applied perspective.	1997	Tourism and culture: an applied perspective.	B			Rejected on title
	SCOPUS	Chan F.K.S., Yang L.E., Scheffran J., Mitchell G., Adekola O., Griffiths J., Chen Y., Li G., Lu X., Qi Y., Li L., Zheng H., McDonald A.	Urban flood risks and emerging challenges in a Chinese delta: The case of the Pearl River Delta	2021	Environmental Science and Policy	Review	10.1016/j.envsci.2021.04.009	Cai Ladd	Rejected on reading
	SCOPUS	Chan K.W., Deng L., Weissberg E.M.	Detection of strabismus by non-health care professionals in an ethnically diverse set of images	2016	JAMA OPHTHALMOLOGY	Article	10.1001/jamaophthalmol.2015.4082		Rejected on title
	WoS	Chan, F. K. S.; Chuah, C. Joon; Ziegler, A. D.; Dabrowski, M.; Varis, O.	Towards resilient flood risk management for Asian coastal cities: Lessons learned from Hong Kong and Singapore	2018	JOURNAL OF CLEANER PRODUCTION	J	10.1016/j.jclepro.2018.03.217		Rejected on title
	WoS	Chan, Faith Ka Shun; Gu, Xinbing; Qi, Yunfei; Thadani, Dimple; Chen, Yongqin David; Lu, Xiaohui; Li, Lei; Griffiths, James; Zhu, Fangfang; Li, Jianfeng; Chen, Wendy Y.	Lessons learnt from Typhoons Fitow and In-Fa: implications for improving urban flood resilience in Asian Coastal Cities	2021	NATURAL HAZARDS	J	10.1007/s11069-021-05030-y	Cai Ladd	Rejected on title
	WoS	Chandan, M. C.; Dharini, J.; Bharath, H. A.	Understanding Resilience and Sustainable Urban Growth through Land Use Simulation: Case Study of Emerging Metrocity of India	2018	URBANIZATION CHALLENGES IN EMERGING ECONOMIES: RESILIENCE AND SUSTAINABILITY OF INFRASTRUCTURE	B			Rejected on title
	WoS	Chandia, Luis; Sotomayor, Cristina; Ordenes, Sylvia; Salas, Pilar; Navarrete, Maritza; Lopez, Mauricio; Otth, Carola	Seroprevalence of human T-cell lymphotropic virus type 1 and 2 in blood donors from the regional hospital of Valdivia, Chile	2010	MEDICAL MICROBIOLOGY AND IMMUNOLOGY	J	10.1007/s00430-010-0166-x		Rejected on title
	WoS	Chandler, Christopher H; Chadderdon, Genna Elise; Phillips, Patrick C; Dworkin, Ian; Janzen, Fredric J	Data from: Experimental evolution of the Caenorhabditis elegans sex determination pathway	2011	Dryad	R	10.5061/DRYAD.CG872		Rejected on title
	WoS	CHANDRASEKHAR V	Method for searching content objects using k-dimensional tree in e.g. city, involves identifying content object in set whose content matches object of delta set based on determination of calculated differences	NA		P			Rejected on title
	WoS	Chandrasena, Desmi I.; Signorini, Ana M.; Abratti, Gustavo; Storer, Nicholas P.; Olaciregui, Magdalena L.; Alves, Analiza P.; Pilcher, Clinton D.	Characterization of field-evolved resistance to Bacillus thuringiensis-derived Cry1F-endotoxin in Spodoptera frugiperda populations from Argentina	2018	PEST MANAGEMENT SCIENCE	J	10.1002/ps.4776		Rejected on title
	SCOPUS	Chang H., Li X., Qin Z.	Some Upper Bounds for the 3-Proper Index of Graphs	2018	BULLETIN OF THE MALAYSIAN MATHEMATICAL SCIENCES SOCIETY	Article	10.1007/s40840-016-0404-5		Rejected on title
	SCOPUS	Chang L., Kigar S.L., Ho J.H., Cuarenta A., Gunderson H.C., Baldo B.A., Bakshi V.P., Auger A.P.	Early life stress alters opioid receptor mRNA levels within the nucleus accumbens in a sex-dependent manner	2019	BRAIN RESEARCH	Article	10.1016/j.brainres.2018.12.040		Rejected on title
	WoS	Chang, Chia-Chi; Hsu, I-Kai; Aykol, Mehmet; Hung, Wei-Hsuan; Chen, Chun-Chung; Cronin, Stephen B.	A New Lower Limit for the Ultimate Breaking Strain of Carbon Nanotubes	2010	ACS NANO	J	10.1021/nn100946q		Rejected on title
	WoS	Chang, Wenwen; Wang, Hong	Functional brain network analysis of the fatigue state for coach bus driver	2015	2015 IEEE 7TH INTERNATIONAL CONFERENCE ON AWARENESS SCIENCE & TECHNOLOGY (ICAST)	S			Rejected on title
	WoS	Chanratchakool, Pornlerd; Phillips, Michael J.	Social and economic impacts and management of shrimp disease among small-scale farmers in Thailand and Viet Nam.	2002	FAO Fisheries Technical Paper	J			Rejected on title
	SCOPUS	Chaplais E., Naughton G., Dutheil F., Masurier J., Greene D., Pereira B., Duclos M., Thivel D., Courteix D.	Geometric and Mechanical Bone Response to a Multidisciplinary Weight Loss Intervention in Adolescents With Obesity: The ADIBOX Study	2020	JOURNAL OF CLINICAL DENSITOMETRY	Article	10.1016/j.jocd.2018.06.002		Rejected on title
	SCOPUS	Chapman A., Darby S.	Evaluating sustainable adaptation strategies for vulnerable mega-deltas using system dynamics modelling: Rice agriculture in the Mekong Delta's An Giang Province, Vietnam	2016	SCIENCE OF THE TOTAL ENVIRONMENT	Article	10.1016/j.scitotenv.2016.02.162	Thorsten-Lan.N	Rejected on reading
	WoS	Chari, Lenin D.; Moyo, Sydney; Richoux, Nicole B.	Trophic ecology of adult male Odonata. I. Dietary niche metrics by foraging guild, species, body size, and location	2018	ECOLOGICAL ENTOMOLOGY	J	10.1111/een.12458		Rejected on title
	SCOPUS	Charpentier S., Arpaia R., Gaudet J., Matte D., Baghdadi R., L√∂fwander T., Golubev D., Fournier P., Bauch T., Lombardi F.	Hot spot formation in electron-doped PCCO nanobridges	2016	PHYSICAL REVIEW B	Article	10.1103/PhysRevB.94.060503		Rejected on title
	SCOPUS	Charron C., Fessenmeyer C., Cosson C., Mazoit J.-X., Hebert J.-L., Benhamou D., Edouard A.R.	The influence of tidal volume on the dynamic variables of fluid responsiveness in critically ill patients	2006	ANESTHESIA AND ANALGESIA	Article	10.1213/01.ane.0000209015.21418.f4		Rejected on title
	SCOPUS	Chauhan D., Perera A.G.U., Li L., Chen L., Khanna S.P., Linfield E.H.	Extended wavelength infrared photodetectors	2017	OPTICAL ENGINEERING	Article	10.1117/1.OE.56.9.091605		Rejected on title
	SCOPUS	Chechkin A.V., Klafter J., Gonchar V.Y., Metzler R., Tanatarov L.V.	Bifurcation, bimodality, and finite variance in confined L√©vy flights	2003	PHYSICAL REVIEW E - STATISTICAL PHYSICS, PLASMAS, FLUIDS, AND RELATED INTERDISCIPLINARY TOPICS	Article	10.1103/PhysRevE.67.010102		Rejected on title
	WoS	Chehade, Ali; El Bitar, Ahmad; Kadri, Aline; Choueiri, Elia; Nabbout, Rania; Youssef, Hiyam; Smeha, Maha; Awada, Ali; Al Chami, Ziad; Dubla, Eustachio; Trani, Antonio; Mondelli, Donato; Famiani, Franco	In situ evaluation of the fruit and oil characteristics of the main Lebanese olive germplasm	2016	JOURNAL OF THE SCIENCE OF FOOD AND AGRICULTURE	J	10.1002/jsfa.7373		Rejected on title
	WoS	Chen Chongxian; Xia Yu; Yang Xiaohao	RESILIENCE STRATEGIES TO IMPACTS OF SEA LEVEL RISE ON THE AGRICULTURAL AREAS IN NANSHA DISTRICT OF GUANGZHOU	2020	LANDSCAPE ARCHITECTURE FRONTIERS	J	10.15302/J-LAF-1-020027	Cai Ladd	Rejected on title
	SCOPUS	Chen D.-X., Goldfarb R.B., Cross R.W., Sanchez A.	Surface barrier and lower critical field in YBa2Cu3O7-Œ¥ superconductors	1993	PHYSICAL REVIEW B	Article	10.1103/PhysRevB.48.6426		Rejected on title
	SCOPUS	Chen J.	The impact of sea level rise on China's coastal areas and its disaster hazard evaluation	1997	JOURNAL OF COASTAL RESEARCH	Article		Tuhin-Nhu.N	Rejected on abstract
	SCOPUS	Chen J., Cai J., Hu H., Huang X., Yi T., Wang K., Pan S.	A dielectric loss angle based portable biosensor system for bacterial concentration detection	2015	RSC ADVANCES	Article	10.1039/c5ra13055g		Rejected on title
	SCOPUS	Chen J., Huang J., Ruan S., Wang J.	Bifurcations of invariant tori in predator-prey models with seasonal prey harvesting	2013	SIAM JOURNAL ON APPLIED MATHEMATICS	Article	10.1137/120895858		Rejected on title
	SCOPUS	Chen K.K., Alam S.-U., Price J.H.V., Hayes J.R., Lin D., Malinowski A., Codemard C., Ghosh D., Pal M., Bhadra S.K., Richardson D.J.	Picosecond fiber MOPA pumped supercontinuum source with 39 W output power	2010	OPTICS EXPRESS	Article	10.1364/OE.18.005426		Rejected on title
	SCOPUS	Chen L., Zhao W.-Y., Wang J., Gao G.-Y., Zhang J.-X., Wang Y., Li X.-M., Cao S.-X., Li X.-G., Luo H.-S., Zheng R.-K.	Semiconductor/Piezoelectrics Hybrid Heterostructures with Highly Effective Gate-Tunable Electrotransport and Magnetic Behaviors	2016	ACS APPLIED MATERIALS AND INTERFACES	Article	10.1021/acsami.6b07814		Rejected on title
	SCOPUS	Chen S.-M., Xiong J., Zhang Y.-Q., Yuan Q., Wang B.-W., Gao S.	A soft phosphorus atom to ‚Äúharden‚Äù an erbium(iii) single-ion magnet	2018	CHEMICAL SCIENCE	Article	10.1039/c8sc01626g		Rejected on title
	SCOPUS	Chen X., Li X., Eladawy A., Yu T., Sha J.	A multi-dimensional vulnerability assessment of Pingtan Island (China) and Nile Delta (Egypt) using ecological Sensitivity-Resilience-Pressure (SRP) model	2021	Human and Ecological Risk Assessment	Article	10.1080/10807039.2021.1912585	Cai Ladd	Rejected on reading
	SCOPUS	Chen X., Quan R.	A spatiotemporal analysis of urban resilience to the COVID-19 pandemic in the Yangtze River Delta	2021	Natural Hazards	Article	10.1007/s11069-020-04493-9	Cai Ladd	Rejected on reading
	SCOPUS	Chen X., Yu J., Adler S.B.	Thermal and chemical expansion of Sr-doped lanthanum cobalt oxide (La 1-xSr xCoO 3-Œ¥)	2005	CHEMISTRY OF MATERIALS	Article	10.1021/cm050905h		Rejected on title
	SCOPUS	Chen Y.-F., Chiang H.-M., Tsai Y.-T., Tsai H.-Y.	Association of increased pain threshold by noise with central opioid neurons	2009	CHINESE JOURNAL OF PHYSIOLOGY	Article	10.4077/CJP.2009.AMH020		Rejected on title
	SCOPUS	Chen Z.-M.	Bifurcating steady-state solutions of the dissipative quasi-geostrophic equation in Lagrangian formulation	2016	NONLINEARITY	Article	10.1088/0951-7715/29/10/3132		Rejected on title
	SCOPUS	CHEN Z., CHEN Z., BAI L., ZENG Y.	A Catastrophe Model to Assess Soil Restoration Under Ecological Restoration in the Red Soil Hilly Region of China	2017	PEDOSPHERE	Article	10.1016/S1002-0160(17)60373-4		Rejected on title
68	SCOPUS	Chen Z., Xu H., Wang Y.	Ecological degradation of the Yangtze and Nile delta-estuaries in response to dam construction with special reference to monsoonal and arid climate settings	2021	Water (Switzerland)	Review	10.3390/w13091145	Cai Ladd	Keep	31.7352	121.371	Yangtze	Basin	Decades		Population growth; dam construction		free-flowing -> dammed				reduced sediment flux; N- & P-fluxes (fertilizer) increased; seasonal changes to river flow (summer flow decreased, winter flow increased)); ecological degradation; oxygen depletion; pH decline
69	SCOPUS	Chen Z., Xu H., Wang Y.	Ecological degradation of the Yangtze and Nile delta-estuaries in response to dam construction with special reference to monsoonal and arid climate settings	2021	Water (Switzerland)	Review	10.3390/w13091145	Cai Ladd	Keep	30.9756	31.1438	Nile	Basin	Decades		Population growth; dam construction		free-flowing -> dammed				reduced sediment flux; N- & P-fluxes increased (fertilizer); reduced water flow; increased hyper-arid conditions; ecological degradation; oxygen depletion; pH decline
	WoS	Chen, Charlene; Abe, Katsumi; Fung, Tze-Ching; Kumomi, Hideya; Kanicki, Jerzy	Amorphous In-Ga-Zn-O Thin Film Transistor Current-Scaling Pixel Electrode Circuit for Active-Matrix Organic Light-Emitting Displays	2009	JAPANESE JOURNAL OF APPLIED PHYSICS	J	10.1143/JJAP.48.03B025		Rejected on title
	WoS	Chen, Daijin; Liu, Ranran; Lin, Qinhao; Ma, Shengtao; Li, Guiying; Yu, Yingxin; Zhang, Chaosheng; An, Taicheng	Volatile organic compounds in an e-waste dismantling region: From spatial-seasonal variation to human health impact	2021	CHEMOSPHERE	J	10.1016/j.chemosphere.2021.130022	Cai Ladd	Rejected on title
	WoS	Chen, IS; Roeder, JF; Kim, DJ; Maria, JP; Kingon, AI	Metalorganic chemical vapor deposition Pb(Zr,Ti)O-3 and selected lower electrode structures as a pathway to integrated piezoelectric microelectromechanical systems	2001	JOURNAL OF VACUUM SCIENCE & TECHNOLOGY B	J	10.1116/1.1401747		Rejected on title
	WoS	Chen, Jone F.; Chen, Shiang-Yu; Wu, Kuo-Ming; Liu, C. M.	Investigation of Hot-Carrier-Induced Degradation Mechanisms in p-Type High-Voltage Drain Extended Metal-Oxide-Semiconductor Transistors	2009	JAPANESE JOURNAL OF APPLIED PHYSICS	J	10.1143/JJAP.48.04C039		Rejected on title
	WoS	Chen, Wangyong; Cai, Linlin; Li, Yun; Wang, Kunliang; Zhang, Xing; Liu, Xiaoyan; Du, Gang	Investigation of degradation under arbitrary bias conditions in HfO2 based nanosheet nFETs by 3D kinetic Monte-Carlo method	2019	JAPANESE JOURNAL OF APPLIED PHYSICS	J	10.7567/1347-4065/ab073c		Rejected on title
	WoS	Chen, Wendy Y.; Li, Xun	Cumulative impacts of polluted urban streams on property values: A 3-D spatial hedonic model at the micro-neighborhood level	2017	LANDSCAPE AND URBAN PLANNING	J	10.1016/j.landurbplan.2017.01.012		Rejected on title
	WoS	Chen, Yanhong; Cai, Yuanbin; Tong, Chuan	Quantitative analysis of urban cold island effects on the evolution of green spaces in a coastal city: a case study of Fuzhou, China	2019	ENVIRONMENTAL MONITORING AND ASSESSMENT	J	10.1007/s10661-019-7213-x		Rejected on title
	WoS	Cheney, Karen L.; Green, Naomi F.; Vibert, Alexander P.; Vorobyev, Misha; Marshall, N. Justin; Osorio, Daniel C.; Endler, John A.	An Ishihara-style test of animal colour vision	2019	JOURNAL OF EXPERIMENTAL BIOLOGY	J	10.1242/jeb.189787		Rejected on title
	SCOPUS	Cheng B., Tadmor E.	Long-time existence of smooth solutions for the rapidly rotating shallow-water and Euler equations	2008	SIAM JOURNAL ON MATHEMATICAL ANALYSIS	Article	10.1137/070693643		Rejected on title
	WoS	Cheng, Hang-Xin; Li, Xing-Hong; Wang, Ya-Ping; Zhao, Chuan-Dong; Liu, Ying-Han; Chen, Hong-Han; Xu, Xiao-Bai	Profile of Organochlorine Pesticides in Soil Cores from Some Hotspot Areas of Beijing, China	2011	BULLETIN OF ENVIRONMENTAL CONTAMINATION AND TOXICOLOGY	J	10.1007/s00128-011-0309-9		Rejected on title
	SCOPUS	Cheraghchi M.	Noise-resilient group testing: Limitations and constructions	2013	DISCRETE APPLIED MATHEMATICS	Article	10.1016/j.dam.2012.07.022		Rejected on title
	SCOPUS	Chernyshuk S.B., Tovkach O.M., Lev B.I.	Theory of elastic interaction between colloidal particles in a nematic cell in the presence of an external electric or magnetic field	2012	PHYSICAL REVIEW E - STATISTICAL, NONLINEAR, AND SOFT MATTER PHYSICS	Article	10.1103/PhysRevE.85.011706		Rejected on title
	SCOPUS	Chesney E.J., Baltz D.M., Thomas R.G.	Louisiana estuarine and coastal fisheries and habitats: Perspectives from a fish's eye view	2000	ECOLOGICAL APPLICATIONS	Review	10.1890/1051-0761(2000)010[0350:LEACFA]2.0.CO;2	Tuhin-Nhu.N	Rejected on abstract
	SCOPUS	Cheung S.C.H.	Floating mountain in Pearl River: a study of oyster cultivation and food heritage in Hong Kong	2019	ASIAN EDUCATION AND DEVELOPMENT STUDIES	Article	10.1108/AEDS-02-2018-0048	Thorsten-Lan.N	Rejected on abstract
	WoS	Chevrier, Jonathan; Rauch, Stephen; Crause, Madelein; Obida, Muvhulawa; Gaspar, Fraser; Bornman, Riana; Eskenazi, Brenda	Associations of Maternal Exposure to Dichlorodiphenyltrichloroethane and Pyrethroids With Birth Outcomes Among Participants in the Venda Health Examination of Mothers, Babies and Their Environment Residing in an Area Sprayed for Malaria Control	2019	AMERICAN JOURNAL OF EPIDEMIOLOGY	J	10.1093/aje/kwy143		Rejected on title
	SCOPUS	Chi W., Chen J., Liu W., Wang C., Qi Q., Qiao Q., Tan T.M., Xiong K., Liu X., Kang K., Chang Y.-T., Xu Z., Liu X.	A General Descriptor Œî e Enables the Quantitative Development of Luminescent Materials Based on Photoinduced Electron Transfer	2020	JOURNAL OF THE AMERICAN CHEMICAL SOCIETY	Article	10.1021/jacs.0c01473		Rejected on title
	WoS	Chia, Phee-Phee; Fan, Sook-Ha; Say, Yee-How	SCREENING OF PEROXISOME PROLIFERATOR-ACTIVATED RECEPTORS (PPARS) alpha, gamma AND alpha GENE POLYMORPHISMS FOR OBESITY AND METABOLIC SYNDROME ASSOCIATION IN THE MULTI-ETHNIC MALAYSIAN POPULATION	2015	ETHNICITY & DISEASE	J	10.18865/ed.25.4.383		Rejected on title
	SCOPUS	Chiang C.-K., Wu C.-H., Liu C.-C., Lin J.-F., Yang C.-L., Wu J.-Y., Wang S.-J.	Characterization of Hf 1-xZr xO 2 gate dielectrics with 0 ‚â§ x ‚â§ 1 prepared by atomic layer deposition for metal oxide semiconductor field effect transistor applications	2012	JAPANESE JOURNAL OF APPLIED PHYSICS	Article	10.1143/JJAP.51.011101		Rejected on title
	WoS	Chiang, C. K.; Wu, C. H.; Liu, C. C.; Lin, J. F.; Yang, C. L.; Wu, J. Y.; Wang, S. J.	Effects of La2O3 Capping Layers Prepared by Different ALD Lanthanum Precursors on Flatband Voltage Tuning and EOT Scaling in TiN/HfO2/SiO2/Si MOS Structures	2011	JOURNAL OF THE ELECTROCHEMICAL SOCIETY	J	10.1149/1.3552699		Rejected on title
	WoS	Childers, Daniel L.	A Decade of Ecosystem-Scale Research at an Aridland Constructed Treatment Wetland	2020	FRONTIERS IN ENVIRONMENTAL SCIENCE	J	10.3389/fenvs.2020.576936	Cai Ladd	Rejected on title
	SCOPUS	Chin L.M.K., Heigenhauser G.J.F., Paterson D.H., Kowalchuk J.M.	Pulmonary O2 uptake and leg blood flow kinetics during moderate exercise are slowed by hyperventilation-induced hypocapnic alkalosis	2010	JOURNAL OF APPLIED PHYSIOLOGY	Article	10.1152/japplphysiol.01346.2009		Rejected on title
	WoS	Ching, Yuan Kei; Chin, Yit Siew; Appukutty, Mahenderan; Ramanchadran, Vasudevan; Yu, Choo Yee; Ang, Geik Yong; Gan, Wan Ying; Chan, Yoke Mun; Teh, Lay Kek; Salleh, Mohd Zaki	Interaction of Dietary Linoleic Acid and alpha-Linolenic Acids with rs174547 in FADS1 Gene on Metabolic Syndrome Components among Vegetarians	2019	NUTRIENTS	J	10.3390/nu11071686		Rejected on title
	SCOPUS	Chinn K., Narahashi T.	Stabilization of sodium channel states by deltamethrin in mouse neuroblastoma cells.	1986	THE JOURNAL OF PHYSIOLOGY	Article	10.1113/jphysiol.1986.sp016280		Rejected on title
	SCOPUS	Chiocci F.L., Casalbore D.	Submarine gullies on Italian upper slopes and their relationship with volcanic activity revisited 20 years after Bill Normark's pioneering work	2011	GEOSPHERE	Article	10.1130/GES00633.1		Rejected on title
	SCOPUS	Chipman M.L., Hu F.S.	Resilience of lake biogeochemistry to boreal-forest wildfires during the late Holocene	2019	BIOLOGY LETTERS	Article	10.1098/rsbl.2019.0390		Rejected on title
	SCOPUS	Chithra P.L., Tamilmathi A.C.	Image preservation using wavelet based on kronecker mask, birge-massart and parity strategy	2019	INTERNATIONAL JOURNAL OF INNOVATIVE TECHNOLOGY AND EXPLORING ENGINEERING	Article	10.35940/ijitee.K1598.0881119		Rejected on title
	WoS	Chmitorz, Andrea; Wenzel, Mario; Stieglitz, Rolf-Dieter; Kunzler, Angela; Bagusat, Christiana; Helmreich, Isabella; Gerlicher, Anna; Kampa, Miriam; Kubiak, Thomas; Kalisch, Raffael; Lieb, Klaus; Tuescher, Oliver	Population-based validation of a German version of the Brief Resilience Scale	2018	PLOS ONE	J	10.1371/journal.pone.0192761		Rejected on title
	SCOPUS	Cho I.H., Park T.-S., Choe J.D., Cho H.J., Park D., Shin H., Park B.-G., Lee J.D., Lee J.-H.	Fabrication and characteristics of P -channel silicon-oxide-nitride-oxide- silicon flash memory device based on bulk fin shaped field effect transistor structure	2006	JOURNAL OF VACUUM SCIENCE AND TECHNOLOGY B: MICROELECTRONICS AND NANOMETER STRUCTURES	Article	10.1116/1.2197510		Rejected on title
	SCOPUS	Cho K.S.	Low-energy s-wave {Mathematical expression}N scatteringscattering	1966	IL NUOVO CIMENTO A SERIES 10	Article	10.1007/BF02756364		Rejected on title
	WoS	Cho, Hyung-Mi; Kim, Guebuem; Shin, Kyung-Hoon	Tracing nitrogen sources fueling coastal green tides off a volcanic island using radon and nitrogen isotopic tracers	2019	SCIENCE OF THE TOTAL ENVIRONMENT	J	10.1016/j.scitotenv.2019.02.212		Rejected on title
	WoS	Cho, KJ; Kang, SH; Uhm, KB	Binomial sampling plan for classifying population density of Thrips palmi (Thysanoptera : Thripidae) in potato	1999	APPLIED ENTOMOLOGY AND ZOOLOGY	J	10.1303/aez.34.537		Rejected on title
	WoS	Cho, Minsu; Kim, Kidong; Lim, Jungeun; Baek, Hyunyoung; Kim, Seok; Hwang, Hee; Song, Minseok; Yoo, Sooyoung	Developing data-driven clinical pathways using electronic health records: The cases of total laparoscopic hysterectomy and rotator cuff tears	2020	INTERNATIONAL JOURNAL OF MEDICAL INFORMATICS	J	10.1016/j.ijmedinf.2019.104015	Cai Ladd	Rejected on title
	SCOPUS	Chodos A., Lane K.	Nonpolynomial Lagrangian field theory without asymptotic expansions	1971	PHYSICAL REVIEW D	Article	10.1103/PhysRevD.4.1667		Rejected on title
	SCOPUS	Choi Y.-Y., Park C., Kim J., Gott III J.R., Weinberg D.H., Vogeley M.S., Kim S.S.	Galaxy clustering topology in the sloan digital sky survey main galaxy sample: A test for galaxy formation models	2010	ASTROPHYSICAL JOURNAL, SUPPLEMENT SERIES	Article	10.1088/0067-0049/190/1/181		Rejected on title
	WoS	Choi, BY; Yun, ST; Yu, SY; Lee, PK; Park, SS; Chae, GT; Mayer, B	Hydrochemistry of urban groundwater in Seoul, South Korea: effects of land-use and pollutant recharge	2005	ENVIRONMENTAL GEOLOGY	J	10.1007/s00254-004-1205-y		Rejected on title
	WoS	Choi, Do-Young; Sohn, Chang-Woo; Sagong, Hyun Chul; Jung, Eui-Young; Kang, Chang Yong; Lee, Jeong-Soo; Jeong, Yoon-Ha	Improved Degradation and Recovery Characteristics of SiGe p-Channel Metal-Oxide-Semiconductor Field-Effect Transistors under Negative-Bias Temperature Stress	2013	JAPANESE JOURNAL OF APPLIED PHYSICS	J	10.7567/JJAP.52.04CC21		Rejected on title
	WoS	Choi, Seok-Gwan; Yoon, Eun-A; Han, Inwoo; Oh, Wooseok	Comparison of Echogram Analysis Methods for Evaluating the Sound-scattering Layer.	2017	Korean Journal of Fisheries and Aquatic Sciences	J			Rejected on title
	WoS	Choi, Sung-Hwan; Han, Min-Koo	Bias-Temperature- and Light-Induced Instability in Short-Channel (L=1.5 mu m) p-Type Polycrystalline Silicon Thin-Film Transistors on Glass Substrates	2011	JAPANESE JOURNAL OF APPLIED PHYSICS	J	10.1143/JJAP.50.071401		Rejected on title
	WoS	Choi, Sung-Hwan; Kim, Sun-Jae; Mo, Yeon-Gon; Kim, Hye-Dong; Han, Min-Koo	Reliability in Short-Channel p-Type Polycrystalline Silicon Thin-Film Transistor under High Gate and Drain Bias Stress	2010	JAPANESE JOURNAL OF APPLIED PHYSICS	J	10.1143/JJAP.49.03CA04		Rejected on title
	WoS	Choi, Sung-Hwan; Mo, Yeon-Gon; Kim, Hye-Dong; Han, Min-Koo	Hot-Carrier Effects in Short Channel (L=1.5 mu m) p-Type Polycrystalline Silicon Thin-Film Transistors	2012	JAPANESE JOURNAL OF APPLIED PHYSICS	J	10.1143/JJAP.51.024103		Rejected on title
	WoS	Choi, Sung-Hwan; Shin, Hee-Sun; Mo, Yeon-Gon; Kim, Hye-Dong; Han, Min-Koo	Positive Shift of Threshold Voltage in Short-Channel (L=1.5 mu m) p-Type Polycrystalline Silicon Thin-Film Transistor under Off-State Bias Stress	2009	JAPANESE JOURNAL OF APPLIED PHYSICS	J	10.1143/JJAP.48.03B011		Rejected on title
	WoS	Choi, WJ; Ro, HM; Hobbie, EA	Patterns of natural N-15 in soils and plants from chemically and organically fertilized uplands	2003	SOIL BIOLOGY & BIOCHEMISTRY	J	10.1016/S0038-0717(03)00246-3		Rejected on title
	WoS	Chong, V. C.	Sustainable utilization and management of Mangrove ecosystems of Malaysia	2006	Aquatic Ecosystem Health & Management	J	10.1080/14634980600717084	Tuhin-Nhu.N	Rejected on reading
	SCOPUS	Chou F., Johnston D.	Phase separation and oxygen diffusion in electrochemically oxidize: A static magnetic susceptibility study	1996	PHYSICAL REVIEW B - CONDENSED MATTER AND MATERIALS PHYSICS	Article	10.1103/PhysRevB.54.572		Rejected on title
	SCOPUS	Chou H., Wu C.B., Hsu S.G., Wu C.Y.	Electron-doped colossal magnetoresistance in the sintered La1-x Tx MnO3 lanthanum-deficient phase	2006	PHYSICAL REVIEW B - CONDENSED MATTER AND MATERIALS PHYSICS	Article	10.1103/PhysRevB.74.174405		Rejected on title
	WoS	Chou, Dylan; Huang, Chiung-Chun; Hsu, Kuei-Sen	Brain-derived neurotrophic factor in the amygdala mediates susceptibility to fear conditioning	2014	EXPERIMENTAL NEUROLOGY	J	10.1016/j.expneurol.2014.02.016		Rejected on title
	SCOPUS	Choudhury M.H.	On uniform approximations to the solutions of the partial-wave Bethe-Salpeter equation	1968	IL NUOVO CIMENTO A SERIES 10	Article	10.1007/BF02751370		Rejected on title
	SCOPUS	Chowdhury A.R., Ghosh S.	Inclusion of P - Œî effects in the estimation of hysteretic energy demand based on modal pushover analysis	2010	ISET JOURNAL OF EARTHQUAKE TECHNOLOGY	Article			Rejected on title
	WoS	Choy, Kyungcheol; Jeon, Ok-Ryun; Fuller, Benjamin T.; Richards, Micheal P.	Isotopic Evidence of Dietary Variations and Weaning Practices in the Gaya Cemetery at Yeanri, Gimhae, South Korea	2010	AMERICAN JOURNAL OF PHYSICAL ANTHROPOLOGY	J	10.1002/ajpa.21202		Rejected on title
	SCOPUS	Christillin P.	Shadowing in photoabsorption on nuclei	1989	IL NUOVO CIMENTO A	Article	10.1007/BF02825157		Rejected on title
	SCOPUS	Chu S., McHenry M.	Synthesis and superconducting properties of single crystal	1997	PHYSICAL REVIEW B - CONDENSED MATTER AND MATERIALS PHYSICS	Article	10.1103/PhysRevB.55.11722		Rejected on title
	SCOPUS	Chung I.-M., Kim J.-K., Yarnes C.T., An Y.-J., Kwon C., Kim S.-Y., Yang Y.-J., Chi H.-Y., Kim S.-H.	Fatty Acid- and Amino Acid-Specific Isotope Analysis for Accurate Authentication and Traceability in Organic Milk	2019	JOURNAL OF AGRICULTURAL AND FOOD CHEMISTRY	Article	10.1021/acs.jafc.8b05063		Rejected on title
	WoS	Chung, Ill-Min; Kim, Jae-Kwang; Prabakaran, Mayakrishnan; Yang, Jin-Hee; Kim, Seung-Hyun	Authenticity of rice (Oryza sativa L.) geographical origin based on analysis of C, N, O and S stable isotope ratios: a preliminary case report in Korea, China and Philippine	2016	JOURNAL OF THE SCIENCE OF FOOD AND AGRICULTURE	J	10.1002/jsfa.7363		Rejected on title
	WoS	Chung, Jason; Stevic, Ivan; Gantioque, Jorell; Chan, Anthony K. C.; Chan, Howard H. W.	The Effects of Thrombocytopenia on Clotting Profile in Whole Blood As Determined By Thromboelastography When Anticoagulant Is Present at Therapeutic or Prophylactic Concentration	2014	BLOOD	J	10.1182/blood.V124.21.841.841		Rejected on title
	SCOPUS	Churi S.B., Abdel-Aleem O.S., Tumber K.K., Scuderi-Porter H., Taylor B.K.	Intrathecal Rosiglitazone Acts at Peroxisome Proliferator-Activated Receptor-Œ≥ to Rapidly Inhibit Neuropathic Pain in Rats	2008	JOURNAL OF PAIN	Article	10.1016/j.jpain.2008.02.002		Rejected on title
	SCOPUS	Ci P., Chen Y., Kang J., Suzuki R., Choe H.S., Suh J., Ko C., Park T., Shen K., Iwasa Y., Tongay S., Ager J.W., Wang L.-W., Wu J.	Quantifying van der waals interactions in layered transition metal dichalcogenides from pressure-enhanced valence band splitting	2017	NANO LETTERS	Article	10.1021/acs.nanolett.7b02159		Rejected on title
	WoS	Cid, Fabricio D.; Anton, Rosa I.; Caviedes-Vidal, Enrique	Organochlorine pesticide contamination in three bird species of the Embalse La Florida water reservoir in the semiarid midwest of Argentina	2007	SCIENCE OF THE TOTAL ENVIRONMENT	J	10.1016/j.scitotenv.2007.07.004		Rejected on title
	SCOPUS	Clapcott J.E., Collier K.J., Death R.G., Goodwin E.O., Harding J.S., Kelly D., Leathwick J.R., Young R.G.	Quantifying relationships between land-use gradients and structural and functional indicators of stream ecological integrity	2012	FRESHWATER BIOLOGY	Article	10.1111/j.1365-2427.2011.02696.x		Rejected on title
	WoS	Claquin, Pascal; Rene-Trouillefou, Malika; Lopez, Pascal Jean; Japaud, Aurelien; Bouchon-Navaro, Yolande; Cordonnier, Sebastien; Bouchon, Claude	Singular physiological behavior of the scleractinian coral Porites astreoides in the dark phase	2021	CORAL REEFS	J	10.1007/s00338-020-02023-4	Cai Ladd	Rejected on title
	WoS	Clark, GG; Rangel, YN	Mosquito Vector Control and Biology in Latin America - A Seventh Symposium	1997	JOURNAL OF THE AMERICAN MOSQUITO CONTROL ASSOCIATION	J			Rejected on title
	WoS	CLARK, J; SAXINGER, C; GIBBS, WN; LOFTERS, W; LAGRANADE, L; DECEULAER, K; ENSROTH, A; ROBERTGUROFF, M; GALLO, RC; BLATTNER, WA	SEROEPIDEMIOLOGIC STUDIES OF HUMAN T-CELL LEUKEMIA LYMPHOMA VIRUS TYPE-I IN JAMAICA	1985	INTERNATIONAL JOURNAL OF CANCER	J	10.1002/ijc.2910360107		Rejected on title
	WoS	Clark, K. E.; Torres, M. A.; West, A. J.; Hilton, R. G.; New, M.; Horwath, A. B.; Fisher, J. B.; Rapp, J. M.; Caceres, A. Robles; Malhi, Y.	The hydrological regime of a forested tropical Andean catchment	2014	HYDROLOGY AND EARTH SYSTEM SCIENCES	J	10.5194/hess-18-5377-2014		Rejected on title
	SCOPUS	Claudet I., Breinig S., Lavit M., Ricco L., Brehin C., El Balkhi S.	Is there an interest for hair analysis in non-intentional pediatric cannabis intoxication?	2020	Forensic Science International	Article	10.1016/j.forsciint.2020.110377	Cai Ladd	Rejected on title
	SCOPUS	Clauw D.J., Essex M.N., Pitman V., Jones K.D.	Reframing chronic pain as a disease, not a symptom: rationale and implications for pain management	2019	POSTGRADUATE MEDICINE	Review	10.1080/00325481.2019.1574403		Rejected on title
	WoS	Clavijo, M. P.; Cornaglia, P. S.; Batisttella, A.; Borodowski, E.	Floristic enrichment of the understory increases forage production and carrying capacity of temperate silvopastoral systems	2019	AGROFORESTRY SYSTEMS	J	10.1007/s10457-017-0164-8		Rejected on title
	WoS	Clay, Nathan; King, Brian	Smallholders' uneven capacities to adapt to climate change amid Africa's 'green revolution': Case study of Rwanda's crop intensification program	2019	WORLD DEVELOPMENT	J	10.1016/j.worlddev.2018.11.022		Rejected on title
	WoS	Clements, William H.; Vieira, Nicole K. M.; Sonderegger, Derek L.	Use of ecological thresholds to assess recovery in lotic ecosystems	2010	JOURNAL OF THE NORTH AMERICAN BENTHOLOGICAL SOCIETY	J	10.1899/09-133.1	Tuhin-Nhu.N	Rejected on abstract
	WoS	Clough, SC; Turnpenny, AWH; Holden, SDJ	Experimental measurement of thermal preferenda in sea trout smolts	2002	JOURNAL OF FISH BIOLOGY	J	10.1006/jfbi.2002.2067		Rejected on title
	WoS	Cloyed, Carl S.; DaCosta, Kayla P.; Hodanbosi, Matthew R.; Carmichael, Ruth H.	The effects of lipid extraction on delta C-13 and delta N-15 values and use of lipid-correction models across tissues, taxa and trophic groups	2020	METHODS IN ECOLOGY AND EVOLUTION	J	10.1111/2041-210X.13386		Rejected on title
	WoS	Cloyed, Carl; DaCosta, Kayla; Hodanbosi, Matthew; Carmichael, Ruth	Data from: The effects of lipid extraction on delta13C and delta15N values and use of lipid-correction models across tissues, taxa, and trophic groups	2020	Dryad	R	http://dx.doi.org/10.5061/DRYAD.THT76HDW8	Cai Ladd	Rejected on title
	SCOPUS	Cocetta G., Beghi R., Mignani I., Spinardi A.	Nondestructive apple ripening stage determination using the delta absorbance meter at harvest and after storage	2017	HORTTECHNOLOGY	Article	10.21273/HORTTECH03495-16		Rejected on title
	WoS	Cocks, MP; Stock, WD	Field patterns of nodulation in fifteen Aspalathus species and their ecological role in the fynbos vegetation of southern Africa	2001	BASIC AND APPLIED ECOLOGY	J	10.1078/1439-1791-00042		Rejected on title
	WoS	Codron, Daryl; Codron, Jacqui; Lee-Thorp, Julia A.; Sponheimer, Matt; de Ruiter, Darryl; Brink, James S.	Dietary variation in impala Aepyceros melampus recorded by carbon isotope composition of feces	2006	Acta Zoologica Sinica	J			Rejected on title
	WoS	Cogalniceanu, Dan; Rosioru, Daniela; Szekely, Paul; Szekely, Diana; Buhaciuc, Elena; Stanescu, Florina; Miaud, Claude	Age and Body Size in Populations of Two Syntopic Spadefoot Toads (Genus Pelobates) at the Limit of Their Ranges	2014	JOURNAL OF HERPETOLOGY	J	10.1670/13-101		Rejected on title
	SCOPUS	Cohen-solal A., Aupetit J.F., Dahan M., Baleynaud S., Slama M., Gourgon R.	Peak oxygen uptake during exercise in mitral stenosis with sinus rhythm or atrial fibrillation: Lack of correlation with valve area: A study in 70 patients	1994	EUROPEAN HEART JOURNAL	Article	10.1093/oxfordjournals.eurheartj.a060377		Rejected on title
	SCOPUS	Coleman T.P.	Double-regge-pole analyses of p+p‚Üíp+œÄ-+Œî++ at 22 GeVc	1971	PHYSICAL REVIEW D	Article	10.1103/PhysRevD.4.1382		Rejected on title
	WoS	Colff, D. van der; Dreyer, L. L.; Valentine, A.; Roets, F.	Comparison of nutrient cycling abilities between the invasive Acacia mearnsii and the native Virgilia divaricata trees growing sympatrically in forest margins in South Africa.	2017	South African Journal of Botany	J	10.1016/j.sajb.2017.04.001		Rejected on title
	WoS	Collier, Kevin J.; Pingram, Michael A.; Francis, Laura; Garrett-Walker, Jeremy; Melchior, Michele	Trophic overlap between non-native brown bullhead (Ameiurus nebulosus) and native shortfin eel (Anguilla australis) in shallow lakes	2018	ECOLOGY OF FRESHWATER FISH	J	10.1111/eff.12400		Rejected on title
	WoS	Collier, W. (Convenor)	Section 14: coastal and marine resources.	1980	Tropical ecology and development. Proceedings of the Vth International Symposium of Tropical Ecology, 16-21 April 1979, Kuala Lumpur, Malaysia. Part 1; Part 2.	J		Indrajit-Giang.N	Rejected on abstract
	SCOPUS	Collins H.L., DiCarlo S.E.	Acute exercise increases the ventricular arrhythmia threshold via the intrinsic adenosine receptor system in conscious hypertensive rats	2005	AMERICAN JOURNAL OF PHYSIOLOGY - HEART AND CIRCULATORY PHYSIOLOGY	Article	10.1152/ajpheart.00156.2005		Rejected on title
	WoS	Colombano, Denise D.; Donovan, John M.; Ayers, David E.; O'Rear, Teejay A.; Moyle, Peter B.	Tidal effects on marsh habitat use by three fishes in the San Francisco Estuary	2020	ENVIRONMENTAL BIOLOGY OF FISHES	J	10.1007/s10641-020-00973-w	Cai Ladd	Rejected on title
	WoS	Colombo, Valeria C.; Brignone, Julia; Sen, Carina; Andrea Previtali, M.; Laura Martin, M.; Levis, Silvana; Monje, Lucas; Gonzalez-Ittig, Raid; Beldomenico, Pablo M.	Orthohantavirus genotype Lechiguanas in Oligoryzomys nigripes (Rodentia: Cricetidae): New evidence of host-switching	2019	ACTA TROPICA	J	10.1016/j.actatropica.2018.12.040		Rejected on title
	WoS	Colonese, Andre Carlo; Collins, Matthew; Lucquin, Alexandre; Eustace, Michael; Hancock, Y.; Ponzoni, Raquel de Almeida Rocha; Mora, Alice; Smith, Colin; DeBlasis, Paulo; Figuti, Levy; Wesolowski, Veronica; Plens, Claudia Regina; Eggers, Sabine; Eloy de Farias, Deisi Scunderlick; Gledhill, Andy; Craig, Oliver Edward	Long-Term Resilience of Late Holocene Coastal Subsistence System in Southeastern South America	2014	PLOS ONE	J	10.1371/journal.pone.0093854	Andy-Vinh	Rejected on abstract
	WoS	Colonnello Bertoli, Giuseppe	Aquatic vegetation of the Orinoco River Delta (Venezuela): An overview	1996	Hydrobiologia	J			Rejected on title
	WoS	Colonnello, Giuseppe; Grande Allende, Jose R.; Marquez Molina, Ingrid	Roystonea oleracea (Arecaceae) communities in Venezuela	2016	BOTANICAL JOURNAL OF THE LINNEAN SOCIETY	J	10.1111/boj.12445		Rejected on title
	WoS	Colquhoun, Douglas A.; Naik, Bhiken I.; Durieux, Marcel E.; Shanks, Amy M.; Kheterpal, Sachin; Bender, S. Patrick; Blank, Randal S.	Management of 1-Lung Ventilation-Variation and Trends in Clinical Practice: A Report From the Multicenter Perioperative Outcomes Group	2018	ANESTHESIA AND ANALGESIA	J	10.1213/ANE.0000000000002642		Rejected on title
	WoS	Colten, Craig E.; Hay, Jenny; Giancarlo, Alexandra	Community Resilience and Oil Spills in Coastal Louisiana	2012	ECOLOGY AND SOCIETY	J	10.5751/ES-05047-170305	Emilie-Tanh	Rejected on abstract
	SCOPUS	Colton E., Malamud E.	Pole extrapolation of the reactions œÄ-p‚ÜíœÄ-œÄ+n and œÄ+p‚ÜíœÄ+œÄ-Œ¥++(1238)	1971	PHYSICAL REVIEW D	Article	10.1103/PhysRevD.3.2033		Rejected on title
	WoS	Conde, JE	A profile of Laguna de Tacarigua, Venezuela: A tropical estuarine coastal lagoon	1996	INTERCIENCIA	J		Cai-Hue.L	Rejected on abstract
	WoS	Condini, Mario V.; Hoeinghaus, David J.; Garcia, Alexandre M.	Trophic ecology of dusky grouper Epinephelus marginatus (Actinopterygii, Epinephelidae) in littoral and neritic habitats of southern Brazil as elucidated by stomach contents and stable isotope analyses	2015	HYDROBIOLOGIA	J	10.1007/s10750-014-2016-0		Rejected on title
	WoS	Condon, J.	Crop diversification challenges in the changing environment of the Mekong Delta, Vietnam.	2017	ACIAR Final Reports	B		Tuhin-Nhu.N	Rejected on abstract
	WoS	Connelly, Scott; Pringle, Catherine M.; Barnum, Thomas; Hunte-Brown, Meshagae; Kilham, Susan; Whiles, Matt R.; Lips, Karen R.; Colon-Gaud, Checo; Brenes, Roberto	Initial versus longer-term effects of tadpole declines on algae in a Neotropical stream	2014	FRESHWATER BIOLOGY	J	10.1111/fwb.12326		Rejected on title
	WoS	Connolly, Rory; Jambrina-Enriquez, Margarita; Herrera-Herrera, Antonio V.; Vidal-Matutano, Paloma; Fagoaga, Ana; Marquina-Blasco, Rafael; Dolores Marin-Monfort, Maria; Javier Ruiz-Sanchez, Francisco; Laplana, Cesar; Bailon, Salvador; Perez, Leopoldo; Leierer, Lucia; Hernandez, Cristo M.; Galvan, Bertila; Mallol, Carolina	A multiproxy record of palaeoenvironmental conditions at the Middle Palaeolithic site of Abric del Pastor (Eastern Iberia)	2019	QUATERNARY SCIENCE REVIEWS	J	10.1016/j.quascirev.2019.106023		Rejected on title
	SCOPUS	Connor C., Campbell M., Carter J., Durnin T., Frenzel K.	Case Study: Village of Surfside, TX, Design, Performance, and Adaptive Management of Coastal Structures	2015	COASTAL STRUCTURES AND SOLUTIONS TO COASTAL DISASTERS 2015: RESILIENT COASTAL COMMUNITIES - PROCEEDINGS OF THE COASTAL STRUCTURES AND SOLUTIONS TO COASTAL DISASTERS JOINT CONFERENCE 2015	Conference Paper	10.1061/9780784480304.054	Thorsten-Lan.N	Rejected on abstract
	SCOPUS	Conway E., Angerstein-Kozlowska H.	Reflectance Changes during Formation and Reduction of Oxide Films on Gold and Platinum: Corrections for ‚ÄúDouble-Layer Effects‚Äù	1974	JOURNAL OF THE ELECTROCHEMICAL SOCIETY	Article	10.1149/1.2401741		Rejected on title
	SCOPUS	Cook A.J., Woolf C.J.	Cutaneous receptive field and morphological properties of hamstring flexor alpha‚Äêmotoneurones in the rat.	1985	THE JOURNAL OF PHYSIOLOGY	Article	10.1113/jphysiol.1985.sp015742		Rejected on title
	SCOPUS	Cooney D.B.	Analysis of Multilevel Replicator Dynamics for General Two-Strategy Social Dilemma	2020	Bulletin of Mathematical Biology	Article	10.1007/s11538-020-00742-x	Cai Ladd	Rejected on title
	WoS	Cooper, Catherine G.; Burns, Jessica L.; Koster, Jeremy M.; Perri, Angela R.; Richards, Michael P.	Economic and demographic predictors of dietary variation and nutritional indicators in Nicaragua	2018	AMERICAN JOURNAL OF HUMAN BIOLOGY	J	10.1002/ajhb.23125		Rejected on title
	SCOPUS	Copani A., Hoozemans J.J.M., Caraci F., Calafiore M., Van Haastert E.S., Veerhuis R., Rozemuller A.J.M., Aronica E., Sortino M.A., Nicoletti F.	DNA polymerase-Œ≤ is expressed early in neurons of Alzheimer's disease brain and is loaded into DNA replication forks in neurons challenged with Œ≤-amyloid	2006	JOURNAL OF NEUROSCIENCE	Article	10.1523/JNEUROSCI.2793-06.2006		Rejected on title
	SCOPUS	Cope D.W., Hughes S.W., Crunelli V.	GABAA receptor-mediated tonic inhibition in thalamic neurons	2005	JOURNAL OF NEUROSCIENCE	Article	10.1523/JNEUROSCI.3362-05.2005		Rejected on title
	WoS	Cope, Michael R.; Lee, Matthew R.; Slack, Tim; Blanchard, Troy C.; Carney, Jeff; Lipschitz, Forbes; Gikas, Lydia	Geographically distant social networks elevate perceived preparedness for coastal environmental threats	2018	POPULATION AND ENVIRONMENT	J	10.1007/s11111-017-0292-0	Cai-Hue.L	Rejected on reading
	WoS	Cordeiro, Melina Aparecida; Werle, Catierine Hirsch; Milanez, Guilherme Paier; Yano, Tomomasa	Curli fimbria: an Escherichia coli adhesin associated with human cystitis	2016	BRAZILIAN JOURNAL OF MICROBIOLOGY	J	10.1016/j.bjm.2016.01.024		Rejected on title
	SCOPUS	Coronado E., Gim√©nez-Saiz C., Recuenco A., Taraz√≥n A., Romero F.M., Cam√≥n A., Luis F.	Single-molecule magnetic behavior in a neutral terbium(III) complex of a picolinate-based nitronyl nitroxide free radical	2011	INORGANIC CHEMISTRY	Article	10.1021/ic2010425		Rejected on title
	WoS	Corr, PJ; Kumari, V	Sociability/impulsivity and attenuated dopaminergic arousal: Critical flicker/fusion frequency and procedural learning	1997	PERSONALITY AND INDIVIDUAL DIFFERENCES	J	10.1016/S0191-8869(96)00279-6		Rejected on title
	WoS	CORR, PJ; PICKERING, AD; GRAY, JA	SOCIABILITY IMPULSIVITY AND CAFFEINE-INDUCED AROUSAL - CRITICAL FLICKER FUSION FREQUENCY AND PROCEDURAL LEARNING	1995	PERSONALITY AND INDIVIDUAL DIFFERENCES	J	10.1016/0191-8869(95)00001-M		Rejected on title
	WoS	Corrales, Jone; Kristofco, Lauren A.; Steele, W. Baylor; Saari, Gavin N.; Kostal, Jakub; Williams, E. Spencer; Mills, Margaret; Gallagher, Evan P.; Kavanagh, Terrance J.; Simcox, Nancy; Shen, Longzhu Q.; Melnikov, Fjodor; Zimmerman, Julie B.; Voutchkova-Kostal, Adelina M.; Anastas, Paul T.; Brooks, Bryan W.	Toward the Design of Less Hazardous Chemicals: Exploring Comparative Oxidative Stress in Two Common Animal Models	2017	CHEMICAL RESEARCH IN TOXICOLOGY	J	10.1021/acs.chemrestox.6b00246		Rejected on title
	WoS	Corrales, Jose L.; Sanchez-Murillo, Ricardo; Esquivel-Hernandez, Germain; Herrera, Esteban; Boll, Jan	Tracking the water fingerprints of Cocos Island: a stable isotope analysis of precipitation, surface water, and groundwater	2016	REVISTA DE BIOLOGIA TROPICAL	J			Rejected on title
	SCOPUS	Correa M., Kumar A., Katiyar R.S.	Strain-induced relaxor behavior in PbSc0.50Nb 0.25Ta0.25O3 thin films: A comparison with nanoceramics	2008	JOURNAL OF THE AMERICAN CERAMIC SOCIETY	Article	10.1111/j.1551-2916.2008.02406.x		Rejected on title
	SCOPUS	Correa V.F., Nieva G., De la Cruz F.	Vortex softening: Origin of the second peak effect in Bi2Sr2CaCu2O8+Œ¥	2001	PHYSICAL REVIEW LETTERS	Article	10.1103/PhysRevLett.87.057003		Rejected on title
	WoS	Correa, Cristian; Bravo, Andrea P.; Hendry, Andrew P.	Reciprocal trophic niche shifts in native and invasive fish: salmonids and galaxiids in Patagonian lakes	2012	FRESHWATER BIOLOGY	J	10.1111/j.1365-2427.2012.02837.x		Rejected on title
	WoS	Cosme, Nuno; Hauschild, Michael Zwicky	Effect Factors for marine eutrophication in LCIA based on species sensitivity to hypoxia	2016	ECOLOGICAL INDICATORS	J	10.1016/j.ecolind.2016.04.006		Rejected on title
	SCOPUS	Costa K.C., Lie T.J., Xia Q., Leigh J.A.	VhuD facilitates electron flow from H2 or formate to heterodisulfide reductase in Methanococcus maripaludis	2013	JOURNAL OF BACTERIOLOGY	Article	10.1128/JB.00895-13		Rejected on title
	WoS	Costa, C. S.; Rauber, F.; Leffa, P. S.; Sangalli, C. N.; Campagnolo, P. D. B.; Vitolo, M. R.	Ultra-processed food consumption and its effects on anthropometric and glucose profile: A longitudinal study during childhood	2019	NUTRITION METABOLISM AND CARDIOVASCULAR DISEASES	J	10.1016/j.numecd.2018.11.003		Rejected on title
	WoS	Costa, D. de O.; Oliveira, L. dos S.; Lima, F. F. de; Martins, C. M. de L.; Lemos, L. F. G. B. P. de; Silva, A. S.	Self-reported feeling of mood, fatigue and recovery and physical performance of Tae Kwon athletes during a pre-competitive period.	2017	Motricidade	J	10.6063/motricidade.12937		Rejected on title
	WoS	Costa, Davi Tanajura; Muniz Alves dos Santos, Andre Luiz; de Castro, Neviton Matos; de Siqueira, Isadora Cristina; de Carvalho Filho, Edgar Marcelino; Glesby, Marshall Jay	Neurological symptoms and signs in HTLV-1 patients with overactive bladder syndrome	2012	ARQUIVOS DE NEURO-PSIQUIATRIA	J	10.1590/S0004-282X2012000400005		Rejected on title
	WoS	Costa, H. A.; Nascimento, E. P. do	The good (and not so good) conflicts: social relationships of micro and small businesses in Brazilian tourist destinations.	2011	Estudios y Perspectivas en Turismo	J			Rejected on title
	WoS	Costa, S. B. de M.; Mello, A. C. L. de; Dubeux Junior, J. C. B.; Santos, M. V. F. dos; Lira, M. de A.; Oliveira, J. T. C.; Coelho, J. J.	Proportion of C3 and C4 species in cattle dung in Brachiaria decumbens Stapf. pastures under monoculture and silvopastoral systems.	2015	52nd Annual Meeting of the Brazilian Society of Animal Science, Belo Horizonte, Brazil, 19-23 July 2015	J			Rejected on title
	WoS	Costantini, Maria Letizia; Agah, Homira; Fiorentino, Federico; Irandoost, Farnaz; Trujillo, Francisco James Leon; Careddu, Giulio; Calizza, Edoardo; Rossi, Loreto	Nitrogen and metal pollution in the southern Caspian Sea: a multiple approach to bioassessment	2021	ENVIRONMENTAL SCIENCE AND POLLUTION RESEARCH	J	10.1007/s11356-020-11243-8	Cai Ladd	Rejected on title
	SCOPUS	Cote Y., Delarue P., Scheraga H.A., Senet P., Maisuradze G.G.	From a Highly Disordered to a Metastable State: Uncovering Insights of Œ±-Synuclein	2018	ACS CHEMICAL NEUROSCIENCE	Article	10.1021/acschemneuro.7b00446		Rejected on title
	WoS	Cote, Sylvie; Belanger, Louis; Beauregard, Robert; Thiffault, Evelyne; Margni, Manuele	A Conceptual Model for Forest Naturalness Assessment and Application in Quebec's Boreal Forest	2019	FORESTS	J	10.3390/f10040325		Rejected on title
	WoS	Cousineau, Melanie L.; Bordage, Daniel; Rodrigue, Jean; Brousseau, Pierre	Natal Origin of Black Ducks Harvested During the Sport Hunt in Quebec, Canada	2014	JOURNAL OF WILDLIFE MANAGEMENT	J	10.1002/jwmg.771		Rejected on title
	SCOPUS	Coutrim L.T., Rigitano D., Macchiutti C., Mori T.J.A., Lora-Serrano R., Granado E., Sadrollahi E., Litterst F.J., Fontes M.B., Baggio-Saitovitch E., Bittar E.M., Bufai√ßal L.	Zero-field-cooled exchange bias effect in phase-segregated La2-xAxCoMnO6-Œ¥(A=Ba,Ca,Sr;x=0,0.5) ZERO-FIELD-COOLED EXCHANGE BIAS EFFECT in ... L. T. COUTRIM et al.	2019	PHYSICAL REVIEW B	Article	10.1103/PhysRevB.100.054428		Rejected on title
	SCOPUS	Cowan Jr. J.H., Grimes C.B., Shaw R.F.	Life history, history, hysteresis, and habitat changes in Louisiana's coastal ecosystem	2008	BULLETIN OF MARINE SCIENCE	Conference Paper		Sumana-Ha	Rejected on reading
	WoS	Cowger, C.; Brown, J. K. M.	Blumeria graminis (powdery mildew of grasses and cereals).	2020	Crop Protection Compendium	J	10.1079/CPC.22075.20210102787	Cai Ladd	Rejected on title
	WoS	Crane, Johanna T.; Rossouw, Theresa M.	Inequality and ethics in paediatric HIV remission research: From Mississippi to South Africa and back	2017	GLOBAL PUBLIC HEALTH	J	10.1080/17441692.2016.1211162		Rejected on title
	SCOPUS	Crisanti A., Leuzzi L.	Equilibrium dynamics of spin-glass systems	2007	PHYSICAL REVIEW B - CONDENSED MATTER AND MATERIALS PHYSICS	Article	10.1103/PhysRevB.75.144301		Rejected on title
	WoS	Crispim, M. A.; Fraiji, N.; Campello, S.; Schriefer, N.; Stefani, M. M.; Kiesslich, D.	Molecular epidemiology of hepatitis B and hepatitis delta viruses circulating in the Western Amazon region, North Brazil.	2014	BMC Infectious Diseases	J			Rejected on title
	SCOPUS	Cromb√© A., P√©rier C., Kind M., De Senneville B.D., Le Loarer F., Italiano A., Buy X., Saut O.	T2-based MRI Delta-radiomics improve response prediction in soft-tissue sarcomas treated by neoadjuvant chemotherapy.	2019	JOURNAL OF MAGNETIC RESONANCE IMAGING	Article	10.1002/jmri.26589		Rejected on title
	SCOPUS	Croxatto L.S., Hogendoorn D., Petersen A.C.	How networked organisations build capacity for anticipatory governance in South East Asian deltas	2020	FUTURES	Article	10.1016/j.futures.2020.102512	Indrajit-Giang.N	Rejected on abstract
	SCOPUS	Croxatto L.S., Hogendoorn D., Petersen A.C.	How networked organisations build capacity for anticipatory governance in South East Asian deltas	2020	Futures	Article	10.1016/j.futures.2020.102512	Cai Ladd	Rejected on reading
	WoS	Cruchet, S; Obregon, MC; Salazar, G; Diaz, E; Gotteland, M	Effect of the ingestion of a dietary product containing Lactobacillus johnsonii La1 on Helicobacter pylori colonization in children	2003	NUTRITION	J	10.1016/S0899-9007(03)00109-6		Rejected on title
	SCOPUS	Cruz C., Spodine E., Vega A., Venegas-Yazigi D., Paredes-Garc√≠a V.	Novel 3d/4f Metal Organic Networks Containing CoII Chiral Chains	2016	CRYSTAL GROWTH AND DESIGN	Article	10.1021/acs.cgd.5b01843		Rejected on title
	WoS	Cruz-Cruz, Copytzy; Vidana-Perez, Desiree; Mondragon y Kalb, Manuel; Jose Martinez-Ruiz, Maria; Olaiz-Fernandez, Gustavo; Fernando Hernandez-Lezama, Luis; Hernandez-Avila, Mauricio; Barrientos-Gutierrez, Tonatiuh	Assessing illicit drugs in wastewater: a pilot study in Mexico	2019	SALUD PUBLICA DE MEXICO	J	10.21149/9819		Rejected on title
	WoS	Cruz-Torres, M. L.; McElwee, P.	Gender and sustainability: lessons from Asia and Latin America.	2012	Gender and sustainability: lessons from Asia and Latin America	B			Rejected on title
	SCOPUS	Cuel L., Lachaud J.-O., M√©rigot Q., Thibert B.	Robust geometry estimation using the generalized voronoi covariance measure	2015	SIAM JOURNAL ON IMAGING SCIENCES	Article	10.1137/140977552		Rejected on title
42	SCOPUS	Cui B., Hua Y., Wang C., Liao X., Tan X., Tao W.	Estimation of ecological water requirements based on habitat response to water level in Huanghe River Delta, China	2010	CHINESE GEOGRAPHICAL SCIENCE	Article	10.1007/s11769-010-0404-6	Kien-Hue.N	Keep	37.7722	119.099	Yellow River	Sub-Delta	Decades	Water regimes have been shown to affect the compo- sition, diversity and distribution of macrophyte commu- nities in wetlands. All coastal or shoreline wetland plant communities have one or more bird habitats influenced by water depth and flood duration (Desgranges et al., 2006). Slight increases in the water level of wetlands could progressively delay the egg-laying dates of birds (for example, …	increased water level /depth; flood duration	flooding (duration); sea level rise	Water depth - too high or to low	sea level rise		With the decline of the water depth, the coverages of Typha orientalis and Phragmites australis increase. In the sites with water depths of 0.55 m, Typha orientalis flourishes and its coverage increases to the peak value. However, further decrease of water depth makes the coverage of Typha orientalis decrease again.	Habitat loss - wetland - Most plant species can not survive except for a few algae in the sampling sites with water depths over 0.7 m, where the plant coverage was also small.
	SCOPUS	Cui W., Baldi M., Borgani S.	The halo mass function in interacting dark energy models	2012	MONTHLY NOTICES OF THE ROYAL ASTRONOMICAL SOCIETY	Article	10.1111/j.1365-2966.2012.21267.x		Rejected on title
	SCOPUS	Cui X., Wu J., Li Z., Peng L., Shen Z., Bi J.	An integrated assessment and factor analysis of water related environmental risk to cities in the yangtze river economic belt	2021	Water (Switzerland)	Article	10.3390/w13162140	Cai Ladd	Rejected on reading
	SCOPUS	Cui Y., Zhang Y.-X., Li Z.-X.	In-medium NN‚ÜíNŒî cross section and its dependence on effective Lagrange parameters in isospin-asymmetric nuclear matter	2019	CHINESE PHYSICS C	Article	10.1088/1674-1137/43/2/024105		Rejected on title
	SCOPUS	Cui Y., Zhang Y.-X., Li Z.-X.	The Œî mass dependence of the Mmatrix and its influence on the NŒî ‚Üí NN cross-sections	2020	CHINESE PHYSICS C	Article	10.1088/1674-1137/44/2/024106		Rejected on title
	SCOPUS	Cui Y., Zhang Y., Li Z.	Effect of energy conservation on the in-medium NN‚ÜíN Œî cross section in isospin-asymmetric nuclear matter	2018	PHYSICAL REVIEW C	Article	10.1103/PhysRevC.98.054605		Rejected on title
	WoS	Cui, Baoshan; Yang, Qichun; Zhang, Kejiang; Zhao, Xinsheng; You, Zheyuan	Responses of saltcedar (Tamarix chinensis) to water table depth and soil salinity in the Yellow River Delta, China	2010	PLANT ECOLOGY	J	10.1007/s11258-010-9723-z	Fabrice-Ly	Rejected on abstract
	WoS	Cui, Jian; Xiao, Xusheng; Xu, Yantao; Cui, Xiaoxia; Chen, Meiling; Guo, Junjiang; Lu, Min; Peng, Bo; Guo, Haitao	Mid-infrared emissions of Dy3+ doped Ga-As-S chalcogenide glasses and fibers and their potential for a 4.2 mu m fiber laser	2018	OPTICAL MATERIALS EXPRESS	J	10.1364/OME.8.002089		Rejected on title
	WoS	Cui, Yuan; Xiao, Rong; Zhang, Mingxiang; Wang, Chen; Ma, Ziwen; Xiu, Yujiao; Wang, Qian; Guo, Yutong	Hydrological connectivity dynamics and conservation priorities for surface-water patches in the Yellow River Delta National Nature Reserve, China	2020	ECOHYDROLOGY & HYDROBIOLOGY	J	10.1016/j.ecohyd.2020.03.005	Cai Ladd	Rejected on reading
	SCOPUS	Cumming D.J., Kharton V.V., Yaremchenko A.A., Kovalevsky A.V., Kilner J.A.	Electrical properties and dimensional stability of ce-doped SrTiO 3-Œ¥ for solid oxide fuel cell applications	2011	JOURNAL OF THE AMERICAN CERAMIC SOCIETY	Article	10.1111/j.1551-2916.2011.04483.x		Rejected on title
	WoS	Currano, Ellen D.; Jacobs, Bonnie F.; Bush, Rosemary T.; Novello, Alice; Feseha, Mulugeta; Grimsson, Fridgeir; McInerney, Francesca A.; Michel, Lauren A.; Pan, Aaron D.; Phelps, Samuel R.; Polissar, Pratigya; Stromberg, Caroline A. E.; Tabor, Neil J.	Ecological dynamic equilibrium in an early Miocene (21.73 Ma) forest, Ethiopia	2020	PALAEOGEOGRAPHY PALAEOCLIMATOLOGY PALAEOECOLOGY	J	10.1016/j.palaeo.2019.109425		Rejected on title
	WoS	Currano, Ellen D.; Jacobs, Bonnie F.; Bush, Rosemary T.; Novello, Alice; Feseha, Mulugeta; Grimsson, Fridgeir; McInerney, Francesca A.; Michel, Lauren A.; Pan, Aaron D.; Phelps, Samuel R.; Polissar, Pratigya; Stromberg, Caroline A. E.; Tabor, Neil J.	Ecological dynamic equilibrium in an early Miocene (21.73 Ma) forest, Ethiopia	2020	PALAEOGEOGRAPHY PALAEOCLIMATOLOGY PALAEOECOLOGY	J	10.1016/j.palaeo.2019.109425	Cai Ladd	Rejected on title
	SCOPUS	Cutler R.E., Maizels E.T., Hunzicker-Dunn M.	Delta protein kinase-C in the rat ovary: Estrogen regulation and localization.	1994	ENDOCRINOLOGY	Article	10.1210/endo.135.4.7925131		Rejected on title
	WoS	Cuttler, Carrie; Spradlin, Alexander; Nusbaum, Amy T.; Whitney, Paul; Hinson, John M.; McLaughlin, Ryan J.	Blunted stress reactivity in chronic cannabis users	2017	PSYCHOPHARMACOLOGY	J	10.1007/s00213-017-4648-z		Rejected on title
	SCOPUS	Czerny M., Buettner A.	Odor-Active Compounds in Cardboard	2009	JOURNAL OF AGRICULTURAL AND FOOD CHEMISTRY	Article	10.1021/jf901435n		Rejected on title
	SCOPUS	D√§umling M., Walker E., Fl√ºkiger R.	Effect of sample shape on the low-field peak in the magnetization of YBa2Cu3O7-Œ¥	1994	PHYSICAL REVIEW B	Article	10.1103/PhysRevB.50.13024		Rejected on title
	SCOPUS	D√°valos J.Z., Baer T.	Thermochemistr y and dissociative photoionization of Si(CH 3) 4, BrSi(CH 3) 3, ISi(CH 3) 3, and Si 2(CH 3) 6 studied by threshold photoelectron-photoion coincidence spectroscopy	2006	JOURNAL OF PHYSICAL CHEMISTRY A	Article	10.1021/jp0566358		Rejected on title
	SCOPUS	D√°valos J.Z., Koizumi H., Baer T.	Threshold photoelectron-photoion coincidence spectroscopy: Dissociation dynamics and thermochemistry of Ge(CH 3) 4, Ge(CH 3) 3Cl, and Ge(CH 3) 3Br	2006	JOURNAL OF PHYSICAL CHEMISTRY A	Article	10.1021/jp060264t		Rejected on title
	SCOPUS	D√∂ring M., Oset E., Strottman D.	Chiral dynamics in the Œ≥p‚ÜíœÄ0Œ∑p and Œ≥p‚ÜíœÄ 0K0Œ£+ reactions	2006	PHYSICAL REVIEW C - NUCLEAR PHYSICS	Article	10.1103/PhysRevC.73.045209		Rejected on title
	WoS	Da Chunnian; Liu Guijian; Dend Chengxun; Liu Houqi; Yuan Zijiao	Residue characteristics and risk assessment of organochlorine pesticides in soils from the Yellow River Delta	2017	Huanjing Huaxue-Environmental Chemistry	J	10.7524/j.issn.0254-6108.2017.05.2016100101		Rejected on title
	SCOPUS	Da Fonseca Pacheco D., Klein A., Perez A.C., Da Fonseca Pacheco C.M., De Francischi J.N., Lopes Reis G.M., Duarte I.D.G.	Central antinociception induced by Œº-opioid receptor agonist morphine, but not Œ¥- Or Œ∫-, is mediated by cannabinoid CB 1 receptor	2009	BRITISH JOURNAL OF PHARMACOLOGY	Article	10.1111/j.1476-5381.2009.00310.x		Rejected on title
	WoS	da Fonseca, Erika Pedreira; Sa, Katia Nunes; Reis Nunes, Rebeca Freitas; Ribeiro Junior, Antonio Carlos; Bastos Lira, Sintia Freitas; Pinto, Elen Beatriz	Balance, functional mobility, and fall occurrence in patients with human T-cell lymphotropic virus type-1-associated myelopathy/tropical spastic paraparesis: a cross-sectional study	2018	REVISTA DA SOCIEDADE BRASILEIRA DE MEDICINA TROPICAL	J	10.1590/0037-8682-0375-2017		Rejected on title
	SCOPUS	da Rocha C.A., Miller G.A., van Kolck U.	[Formula Presented] reaction near threshold in a chiral power counting approach	2000	PHYSICAL REVIEW C - NUCLEAR PHYSICS	Article	10.1103/PhysRevC.61.034613		Rejected on title
	WoS	da Silva, Alexandre Marco; Castelli, Karen Regina; Bortoleto, Ludmila Araujo; Mendes, Pablo Bettio; Primo, Kristiane Ramos; Argenton e Silva, Rosiane	Successes and failures reported in a multiscaled framework constituted by biophilic projects engineered toward environmental recovery	2018	LAND DEGRADATION & DEVELOPMENT	J	10.1002/ldr.3134		Rejected on title
	WoS	da Silva, Alexandre Marco; Manfre, Luiz Augusto; Urban, Rodrigo Custodio; Ogihara Silva, Vanessa Honda; Manzatto, Mariana Politti; Norton, Lloyd Darrell	Organic farm does not improve neither soil, or water quality in rural watersheds from southeastern Brazil	2015	ECOLOGICAL INDICATORS	J	10.1016/j.ecolind.2014.07.044		Rejected on title
	WoS	da Silva, Ana Paula; Woortmann, Lorena G.; da Silva, Guilherme Vieira; Murray, Thomas; Strauss, Darrell; Tomlinson, Rodger	A 90-year Morphodynamic Analysis in Southern Queensland (Australia)	2020	JOURNAL OF COASTAL RESEARCH	J	10.2112/SI95-085.1	Cai Ladd	Rejected on reading
	WoS	Da Silva, Carmen; Van Den Berg, Cedric; Condon, Nicholas; Riginos, Cynthia; Wilson, Robbie; Cheney, Karen	Data from: Intertidal gobies acclimate rate of luminance change for background matching with shifts in seasonal temperature	2020	Dryad	R	http://dx.doi.org/10.5061/DRYAD.ZKH189371	Cai Ladd	Rejected on title
	WoS	da Silva, Ronaldo Celerino; Moura, Ronald Rodrigues; Campos Coelho, Antonio Victor; Arraes, Luiz Claudio; Cavalcanti Brandao, Lucas Andre; Crovella, Sergio; Guimaraes, Rafael Lima	HLA-C Single Nucleotide Polymorphism Associated with Increased Viral Load Level in HIV-1 Infected Individuals from Northeast Brazil	2017	CURRENT HIV RESEARCH	J	10.2174/1570162X15666170511141741		Rejected on title
	WoS	da Silveira, Fabiola Suris; Bonamigo, Renan Rangel	Sexually Transmitted Diseases: from HPV to HTLV - clinical profile and associated factors	2015	ANAIS BRASILEIROS DE DERMATOLOGIA	J	10.1590/abd1806-4841.20153663		Rejected on title
	SCOPUS	Dabir√© K.R., Diabat√© A., Namountougou M., To√© K.H., Ouari A., Kengne P., Bass C., Baldet T.	Distribution of pyrethroid and DDT resistance and the L1014F kdr mutation in Anopheles gambiae s.l. from Burkina Faso (West Africa)	2009	TRANSACTIONS OF THE ROYAL SOCIETY OF TROPICAL MEDICINE AND HYGIENE	Article	10.1016/j.trstmh.2009.01.008		Rejected on title
	WoS	Daessle, L. W.; van Geldern, R.; Orozco-Duran, A.; Barth, J. A. C.	The 2014 water release into the arid Colorado River delta and associated water losses by evaporation	2016	SCIENCE OF THE TOTAL ENVIRONMENT	J	10.1016/j.scitotenv.2015.09.157	Sumana-Ha	Rejected on abstract
	WoS	Dahal, Ram P.; Grala, Robert K.; Gordon, Jason S.; Munn, Ian A.; Petrolia, Daniel R.	Geospatial Heterogeneity in Monetary Value of Proximity to Waterfront Ecosystem Services in the Gulf of Mexico	2021	WATER	J	10.3390/w13172401	Cai Ladd	Rejected on title
	SCOPUS	Dahi-Taleghani N., Tyagi M.	Economic effects of multiple disasters in the gulf of Mexico	2015	PROCEEDINGS OF THE INTERNATIONAL CONFERENCE ON OFFSHORE MECHANICS AND ARCTIC ENGINEERING - OMAE	Conference Paper	10.1115/OMAE201542204	Emilie-Tanh	Rejected on abstract
	WoS	Dai, Huanping; Micheyl, Christophe	Psychometric functions for pure-tone frequency discrimination	2011	JOURNAL OF THE ACOUSTICAL SOCIETY OF AMERICA	J	10.1121/1.3598448		Rejected on title
	WoS	Dai, Zhaohua; Trettin, Carl C.; Frolking, Steve; Birdsey, Richard A.	Mangrove carbon assessment tool: Model validation and assessment of mangroves in southern USA and Mexico	2018	ESTUARINE COASTAL AND SHELF SCIENCE	J	10.1016/j.ecss.2018.04.036		Rejected on title
	WoS	Dale, V. H.; Pearson, S. M.	Modeling the driving factors and ecological consequences of deforestation in the Brazilian Amazon.	1999	Spatial modeling of forest landscape change: approaches and applications. Papers presented at a symposium in Albuquerque, New Mexico, USA, 1997.	B			Rejected on title
	WoS	Dalyander, P. Soupy; Meyers, Michelle; Mattsson, Brady; Steyer, Gregory; Godsey, Elizabeth; McDonald, Justin; Byrnes, Mark; Ford, Mark	Use of structured decision-making to explicitly incorporate environmental process understanding in management of coastal restoration projects: Case study on barrier islands of the northern Gulf of Mexico	2016	JOURNAL OF ENVIRONMENTAL MANAGEMENT	J	10.1016/j.jenvman.2016.08.078		Rejected on title
	SCOPUS	Damiani L., Saponieri A., Valentini N.	Validation of swash model for run-up prediction on a natural embayed beach	2018	ITALIAN JOURNAL OF ENGINEERING GEOLOGY AND ENVIRONMENT	Article	10.4408/IJEGE.2018-01.S-03		Rejected on title
	WoS	Damodaran, Arun; Dardas, Todd; Wu, Audrey H.; Dyke, David B. S.; Hummel, Scott L.; Cowger, Jennifer A.; Koelling, Todd M.	Changes in serial B-type natriuretic peptide level independently predict cardiac allograft rejection	2012	JOURNAL OF HEART AND LUNG TRANSPLANTATION	J	10.1016/j.healun.2012.02.014		Rejected on title
	SCOPUS	Dang J., Yuan H., Igarashi A., Aoki T.	Curve-approximated hysteresis model for steel bridge columns	2014	JOURNAL OF STRUCTURAL ENGINEERING (UNITED STATES)	Article	10.1061/(ASCE)ST.1943-541X.0000970		Rejected on title
	WoS	Dang, Xiaoxiao; Zhang, Lei; Wang, Wei; Wang, Guangmei; Liu, Runjin; Xie, Zhihong	Soil microbial community structure along the ecological succession in Yellow River Delta	2020	Weishengwu Xuebao	J	10.13343/j.cnki.wsxb.20200019	Cai Ladd	Rejected on title
	WoS	Danka, R.G.; Rinderer, T.E.	Social reproductive parasitism by Africanized honey bees.	1988	African honey bees and bee mites.	B			Rejected on title
	SCOPUS	Dankeaw A., Gualandris F., Silva R.H., Norrman K., Gudik-S√∏rensen M., Hansen K.K., Ksapabutr B., Esposito V., Marani D.	Amorphous saturated cerium-tungsten-titanium oxide nanofiber catalysts for NOx selective catalytic reaction	2018	NEW JOURNAL OF CHEMISTRY	Article	10.1039/c8nj00752g		Rejected on title
	WoS	Danladi, K. B. R.; Akoto, O.	Ecological and human health risk assessment of pesticide residues in fish and sediments from vea irrigation reservoir.	2021	Journal of Environmental Protection	J	10.4236/jep.2021.124017	Cai Ladd	Rejected on title
	WoS	Dannenberg, Andrew L.; Frumkin, Howard; Hess, Jeremy J.; Ebi, Kristie L.	Managed retreat as a strategy for climate change adaptation in small communities: public health implications	2019	CLIMATIC CHANGE	J	10.1007/s10584-019-02382-0	Sumana-Ha	Rejected on reading
	WoS	Daou, Claude; Salloum, Marise; Legube, Bernard; Kassouf, Amine; Ouaini, Naim	Characterization of spatial and temporal patterns in surface water quality: a case study of four major Lebanese rivers	2018	ENVIRONMENTAL MONITORING AND ASSESSMENT	J	10.1007/s10661-018-6843-8		Rejected on title
25	SCOPUS	Darby S.E., Dunn F.E., Nicholls R.J., Rahman M., Riddy L.	A first look at the influence of anthropogenic climate change on the future delivery of fluvial sediment to the Ganges-Brahmaputra-Meghna delta	2015	ENVIRONMENTAL SCIENCES: PROCESSES AND IMPACTS	Article	10.1039/c5em00252d	Andy-Vinh	Keep	22.5549	90.875	Ganges-Brahmaputra-Meghna	Sub-Delta	Decades	tipping bettween sinking and aggradation of the GBM delta based on sediment transport modelling "if a delta is not to be ‚Äòdrowned‚Äô by rising sea-levels, the delta surface aggradation rate (A) must equal or exceed the sum of the eustatic sea-level rate (ŒîE) and subsidence associated with the natural (CN) and/or accelerated (CA) rate of compaction of the deltaic deposits, the latter being an a…	anthropogenic climate change; temperature increase; increased meltwater; precipitation increase; river flow increase	climate change; freshwater discharge increase; freshwater discharge increase; global warming; precipitation	increased sediment flux	sediment flux increase		vertical accretion (resilience to sea level rise)
	WoS	Darpo, Borje; Couderc, Jean-Philippe	Challenges in implementing and obtaining acceptance for J-Tpeak assessment as the clinical component of CiPA	2018	JOURNAL OF PHARMACOLOGICAL AND TOXICOLOGICAL METHODS	J	10.1016/j.vascn.2018.05.006		Rejected on title
	SCOPUS	Darwiche K., Zarogoulidis P., Baehner K., Welter S., Tetzner R., Wohlschlaeger J., Theegarten D., Nakajima T., Freitag L.	Assessment of SHOX2 methylation in EBUS-TBNA specimen improves accuracy in lung cancer staging	2013	ANNALS OF ONCOLOGY	Article	10.1093/annonc/mdt365		Rejected on title
	SCOPUS	Darwish E.M., Fern√°ndez-Ram√≠rez C., Guerra E.M.D., Ud√≠as J.M.	Helicity dependence and contribution to the Gerasimov-Drell-Hearn sum rule of the Œ≥‚Üíd‚Üí‚ÜíœÄNN reaction channels in the energy region from threshold up to the Œî(1232) resonance	2007	PHYSICAL REVIEW C - NUCLEAR PHYSICS	Article	10.1103/PhysRevC.76.044005		Rejected on title
	WoS	Darwish, Noura; Kaiser, Mona; Koch, Magaly; Gaber, Ahmed	Assessing the Accuracy of ALOS/PALSAR-2 and Sentinel-1 Radar Images in Estimating the Land Subsidence of Coastal Areas: A Case Study in Alexandria City, Egypt	2021	REMOTE SENSING	J	10.3390/rs13091838	Cai Ladd	Rejected on title
	WoS	DARWOOD, JJ; REPPERGER, DW; GOODYEAR, CD	MASS DISCRIMINATION UNDER GZ ACCELERATION	1991	AVIATION SPACE AND ENVIRONMENTAL MEDICINE	J			Rejected on title
	SCOPUS	Das A., Bhattacharya P., Banerjee A., Jankowski M.	Dynamic polariton condensation in a single GaN nanowire-dielectric microcavity	2012	PHYSICAL REVIEW B - CONDENSED MATTER AND MATERIALS PHYSICS	Article	10.1103/PhysRevB.85.195321		Rejected on title
	SCOPUS	Das B.B., Palanisamy K., Venugopal P., Sandeep E., Kumar K.V.	Formation of Au particles in Cu2-xICu2IIO3-Œ¥ (x ‚âà 0.20; Œ¥ ‚âà 0.10) oxide matrix by sol-gel growth	2017	JOURNAL OF THE KOREAN CHEMICAL SOCIETY	Article	10.5012/jkcs.2017.61.1.29		Rejected on title
	SCOPUS	Das K., Mukherjee A.	Depth-dependent groundwater response to coastal hydrodynamics in the tropical, Ganges river mega-delta front (the Sundarbans): Impact of hydraulic connectivity on drinking water vulnerability	2019	JOURNAL OF HYDROLOGY	Article	10.1016/j.jhydrol.2019.05.053	Emilie-Tanh	Rejected on abstract
	SCOPUS	Das S., Ghosh A., Hazra S., Ghosh T., Safra de Campos R., Samanta S.	Linking IPCC AR4 & AR5 frameworks for assessing vulnerability and risk to climate change in the Indian Bengal Delta	2020	Progress in Disaster Science	Article	10.1016/j.pdisas.2020.100110	Cai Ladd	Rejected on abstract
	SCOPUS	Das S., Singh P.K., Chaudhari S.	Neotectonic Activities in Northern Saurashtra Peninsula Bordering Gulf of Kachchh	2016	JOURNAL OF THE INDIAN SOCIETY OF REMOTE SENSING	Article	10.1007/s12524-015-0514-9		Rejected on title
	SCOPUS	Das T., Nicholas J.D., Qi Y.	Polaron size and shape effects on oxygen vacancy interactions in lanthanum strontium ferrite	2017	JOURNAL OF MATERIALS CHEMISTRY A	Article	10.1039/c7ta06948k		Rejected on title
	WoS	Das, Atanu; Maikap, Siddheswar; Li, Wei-Chih; Chang, Liann-Be; Yang, Jer-Ren	Physical and Memory Characteristics of Atomic-Layer-Deposited High-kappa Hafnium-Aluminum-Oxide Nanocrystal Capacitors with Iridium-Oxide Metal Gate	2009	JAPANESE JOURNAL OF APPLIED PHYSICS	J	10.1143/JJAP.48.05DF02		Rejected on title
	WoS	Das, Suchilipsa; Achary, P. Ganga Raju; Nayak, Nimai C.; Choudhary, R. N. P.	Dielectric Relaxation of Conductive Carbon Black Reinforced Ethylene-Octene Copolymer Vulcanizates	2016	POLYMER COMPOSITES	J	10.1002/pc.23186		Rejected on title
	SCOPUS	Dash S., Jena B., Mishra G.P.	A new analytical drain current model of cylindrical gate silicon tunnel FET with source Œ¥-doping	2016	SUPERLATTICES AND MICROSTRUCTURES	Article	10.1016/j.spmi.2016.06.018		Rejected on title
	SCOPUS	Dastidar S., Hawley C.J., Dillon A.D., Gutierrez-Perez A.D., Spanier J.E., Fafarman A.T.	Quantitative Phase-Change Thermodynamics and Metastability of Perovskite-Phase Cesium Lead Iodide	2017	JOURNAL OF PHYSICAL CHEMISTRY LETTERS	Article	10.1021/acs.jpclett.7b00134		Rejected on title
	WoS	Dau, T; Kollmeier, B; Kohlrausch, A	Modeling auditory processing of amplitude modulation .1. Detection and masking with narrow-band carriers	1997	JOURNAL OF THE ACOUSTICAL SOCIETY OF AMERICA	J	10.1121/1.420344		Rejected on title
	WoS	Dauphinais, Justine D.; Miller, Loren M.; Swanson, Reid G.; Sorensen, Peter W.	Source-sink dynamics explain the distribution and persistence of an invasive population of common carp across a model Midwestern watershed	2018	BIOLOGICAL INVASIONS	J	10.1007/s10530-018-1670-y		Rejected on title
	SCOPUS	David A., Gu√©rin S., Hayden B.E., Noble R., Souli√© J.-P., Vian C., Koutsaroff I.P., Higai S., Tanaka N., Konoike T., Ando A., Takagi H., Yamamoto T., Fukura T., Ieki H.	High-throughput synthesis and characterization of (BaxSr 1-x)1+yTi1-yO3-Œ¥ and (Ba xSr1- x)1+yTi1-yO 3-zNz perovskite thin films	2014	CRYSTAL GROWTH AND DESIGN	Article	10.1021/cg401259r		Rejected on title
	WoS	David, J. C.	Cladosporium chlorocephalum. [Descriptions of Fungi and Bacteria].	2000	IMI Descriptions of Fungi and Bacteria	J			Rejected on title
	WoS	David, J. C.	Passalora sojina. [Descriptions of Fungi and Bacteria].	2004	IMI Descriptions of Fungi and Bacteria	J			Rejected on title
	WoS	David, J. C.	Pseudocercospora kaki. [Descriptions of Fungi and Bacteria].	2000	IMI Descriptions of Fungi and Bacteria	J			Rejected on title
	WoS	David, J. C.	Ramularia armoraciae. [Descriptions of Fungi and Bacteria].	2004	IMI Descriptions of Fungi and Bacteria	J			Rejected on title
	SCOPUS	Davies R.J., MacLeod C.J., Morgan R., Briggs S.E.	Termination of a fossil continent-ocean fracture zone imaged with three-dimensional seismic data: The Chain Fracture Zone, eastern equatorial Atlantic	2005	GEOLOGY	Article	10.1130/G21530AR.1		Rejected on title
37	SCOPUS	Davis M.J., Woo I., De La Cruz S.E.W.	Development and implementation of an empirical habitat change model and decision support tool for estuarine ecosystems	2019	ECOLOGICAL MODELLING	Article	10.1016/j.ecolmodel.2019.108722	Sumana-Ha	Keep	47.0886	-122.711	Nisqually	Delta	Centuries	Widespread land use change in coastal ecosystems has led to a decline in the amount of habitat available for fish and wildlife, lower production of ecosystem goods and services, and loss of recreational and aesthetic value.	sea level rise; subsidence	sea level rise; subsidence	sea level rise; subsidence	sea level rise; subsidence			saltmarsh loss
	WoS	Davis, Thomas S.; Hofstetter, Richard W.	Plant secondary chemistry mediates the performance of a nutritional symbiont associated with a tree-killing herbivore	2012	ECOLOGY	J	10.1890/11-0231.1		Rejected on title
	SCOPUS	Day D., Ammar R., Coppage D., Davis R., Kwak N., Stump R., Barish S.J., Engler A., Kraemer R.W., Miller K., Stacey B.J., Derrick M., Dombeck T., Fernandez E., Hyman L., Levman G., Koetke D., Musgrave B., Schreiner P., Singer R., Snyder A., Toaff S., Barnes V.E., Carmony D.D., Garfinkel A.F., Radecky G.M.	Study of ŒΩd charged-current two-pion production in the threshold region	1983	PHYSICAL REVIEW D	Article	10.1103/PhysRevD.28.2714		Rejected on title
26	SCOPUS	Day J.W., Colten C., Kemp G.P.	Mississippi Delta Restoration and Protection: Shifting Baselines, Diminishing Resilience, and Growing Nonsustainability	2019	COASTS AND ESTUARIES: THE FUTURE	Book Chapter	10.1016/B978-0-12-814003-1.00010-1	Kien-Hue.N	Keep	29.7526	-91.3881	Mississippi-Atchafalaya-Wax Lake	Delta	Decades	Anthropogenic change (land use, energy demand, restoration and protection, ‚Ä¶), climate change, natural disasters	mainline levees; dredging; oil/gas construction	dredging; embanking; industrialization	hurricanes; wetland loss	environmental degradation; hazard (hurricane)		launch restoration programme	deaths; economic loss
	WoS	Day, John W.; Gunn, Joel D.; Burger, Joseph Robert	Diminishing Opportunities for Sustainability of Coastal Cities in the Anthropocene: A Review	2021	FRONTIERS IN ENVIRONMENTAL SCIENCE	J	10.3389/fenvs.2021.663275	Cai Ladd	Rejected on title
	WoS	de Albernaz, Thaise Lima; Secchi, Eduardo R.; de Oliveira, Larissa Rosa; Botta, Silvina	Ontogenetic and gender-related variation in the isotopic niche within and between three species of fur seals (genus Arctocephalus)	2017	HYDROBIOLOGIA	J	10.1007/s10750-016-2950-0		Rejected on title
	WoS	de Almeida, Italo Camara; Hatum de Almeida, Sayanne Luns; Barioni, Graziela; Donatele, Dirlei Molinari; Clipes, Renata Cogo; Gloria, Leonardo Siqueira; Di Filippo, Paula Alessandra	Seroprevalence and Influence of Bovine Leukemia Virus on the Incidence of Mastitis in Dairy Herds	2021	ACTA SCIENTIAE VETERINARIAE	J	10.22456/1679-9216.109458	Cai Ladd	Rejected on title
	SCOPUS	De Andr√©s Prada R., Golod T., Kapran O.M., Borodianskyi E.A., Bernhard C., Krasnov V.M.	Memory-functionality superconductor/ferromagnet/superconductor junctions based on the high- Tc cuprate superconductors YBa2Cu3 O7-x and the colossal magnetoresistive manganite ferromagnets La2/3X1/3MnO3+Œ¥(X=Ca, Sr)	2019	PHYSICAL REVIEW B	Article	10.1103/PhysRevB.99.214510		Rejected on title
	SCOPUS	de Ara√∫jo J.M., Nobre F.D., da Costa F.A.	Tricritical points in the Sherrington-Kirkpatrick model in the presence of discrete random fields	2000	PHYSICAL REVIEW E - STATISTICAL PHYSICS, PLASMAS, FLUIDS, AND RELATED INTERDISCIPLINARY TOPICS	Article	10.1103/PhysRevE.61.2232		Rejected on title
1	SCOPUS	de Araujo Barbosa C.C., Dearing J., Szabo S., Hossain S., Binh N.T., Nhan D.K., Matthews Z.	Evolutionary social and biogeophysical changes in the Amazon, Ganges‚ÄìBrahmaputra‚ÄìMeghna and Mekong deltas	2016	SUSTAINABILITY SCIENCE	Article	10.1007/s11625-016-0371-7	Sumana-Ha 1	Keep	0.177111	-50.0296	Amazon	Delta	Centuries	Large-scale movement of socio-ecological systems outside safe operating spaces into unsustainable configurations	population growth; poverty alleviation schemes; globalization/market pressure; changes in subsidies				change in food production (rice and cassava to livestock)	rising GDP; urbanization; reduced deforestation rates (forest policy intervention, private sector initiative, market conditions); food security	deforestation; temperature rise; declining pollination; declining crop yield; deteriorating surface water; deteriorating soil quality; deteriorating climate modulation; reduced rainfall; reduced river flow; reduced nutrient cycling; declining fish/game abundance; decreased air humidity; declining water discharge; groundwater level rise; increased flooding
2	SCOPUS	de Araujo Barbosa C.C., Dearing J., Szabo S., Hossain S., Binh N.T., Nhan D.K., Matthews Z.	Evolutionary social and biogeophysical changes in the Amazon, Ganges‚ÄìBrahmaputra‚ÄìMeghna and Mekong deltas	2016	SUSTAINABILITY SCIENCE	Article	10.1007/s11625-016-0371-7	Sumana-Ha 1	Keep	22.5549	90.875	Ganges-Brahmaputra-Meghna	Delta	Decades	Large-scale movement of socio-ecological systems outside safe operating spaces into unsustainable configurations	EVERYTHING MENTIONED: urban growth; socio-economic inequality; inland tidal water movement; relative sea level rise; land subsidence; salinity problem; Farrakka arrage; reduced water availability; changing distribution of river floods; warming temperatures; changes in rainfall regime; maximize vulnerability to climate extremes; undermine sustainability; step-change temp increase; rise in rainfall…	agriculturalization; aquaculturalization; aquaculturalization; fertilizer use; freshwater discharge decline; hybrid grains usage; irrigation; irrigation inefficiency; pesticide use; salinization	water salinization; soil salinization; surface water salinization	salinization; salinization; salinization		rising population; rising GDP; rising provisioning services; higher school attainment; lower child mortality	fluctuating climate drivers; declining regulating services; youth employment levels
3	SCOPUS	de Araujo Barbosa C.C., Dearing J., Szabo S., Hossain S., Binh N.T., Nhan D.K., Matthews Z.	Evolutionary social and biogeophysical changes in the Amazon, Ganges‚ÄìBrahmaputra‚ÄìMeghna and Mekong deltas	2016	SUSTAINABILITY SCIENCE	Article	10.1007/s11625-016-0371-7	Sumana-Ha 1	Keep	9.91705	106.586	Mekong	Delta	Decades	Large-scale movement of socio-ecological systems outside safe operating spaces into unsustainable configurations	intensification of agriculture; aquaculture production; use of hybrid grains; use of fertilizers; use of pesticides; improved irrigation techniques; shrimp pond construction; inefficient irrigation; lower river discharge; marine intrusion; hydropower development; climate change; natural water flow; natural sediment flow	agriculturalization; aquaculturalization; aquaculturalization; climate change; damming; fertilizer use; freshwater discharge decline; hybrid grains usage; irrigation; irrigation inefficiency; pesticide use; salinization; sediment flux variation; water quality management	water salinization	salinization		rising population; rising GDP; rising provisioning services; trans-boundary environmental tension; reduced capacity to maintain livelihood	fluctuating climate drivers; declining regulating services; youth employment levels
	WoS	de Camargo, Nicholas F.; Reis, Guilherme G.; Camargo, Anna Carla L.; Nardoto, Gabriela B.; Kneitel, Jamie M.; Vieira, Emerson M.	Seasonal isotopic niche of a rodent: High between-individual variation but no changes in individual niche width during the rich-resource period	2021	BIOTROPICA	J	10.1111/btp.12921	Cai Ladd	Rejected on title
	WoS	de Carvalho, Daniel Costa; Pereira, Marcos Gervasio; Guareschi, Roni Fernandes; Carvalho Maranhao, Deyvid Diego	Carbon and Nitrogen Stock and Natural Abundance of delta C-13 in the Pirapitinga Ecological Station, MG	2017	FLORESTA E AMBIENTE	J	10.1590/2179-8087.009215		Rejected on title
	WoS	de Clercq, Willem; Helmschrot, Joerg; de Witt, Marlene; Himmelsbach, Thomas; Kenabatho, Piet; Kralisch, Sven; Liehr, Stefan; Baptista, Lopes Ferreira; Mogobe, Oarabile; Mufeti, Pauline; Mueller, Inken; Nyambe, Imasiku; Sichingabula, Henry M.; Teixeira-Pinto, Amandio; Teixeira Pires, Gabriela J. P.; Hipondoka, Martin; Wanke, Heike	Water research in southern Africa: Data collection and innovative approaches towards climate change adaptation in the water sector	2018	Biodiversity Ecol	J	10.7809/b-e.00305		Rejected on title
	WoS	de Farias Junior, Jose Cazuza; Mendonca, Gerfeson; Florindo, Alex Antonio; de Barros, Mauro Virgilio Gomes	Reliability and validity of a physical activity social support assessment scale in adolescents--ASAFA Scale.	2014	Revista brasileira de epidemiologia = Brazilian journal of epidemiology	J			Rejected on title
	SCOPUS	De Freitas Pires A., Assreuy A.M.S., Lopes E.A.B., Celed√¥nio N.R., Soares C.E.A., Rodrigues N.V.F.C., Sousa P.L., Benevides R.G., Nagano C.S., Cavada B.S., Leal-Cardoso J.H., Coelho-de-Souza A.N., Santos C.F.	Opioid-like antinociceptive effects of oral administration of a lectin purified from the seeds of Canavalia brasiliensis	2013	FUNDAMENTAL AND CLINICAL PHARMACOLOGY	Article	10.1111/j.1472-8206.2011.00987.x		Rejected on title
	SCOPUS	De Gennes P.G.	Liquid-liquid demixing inside a rigid network. Qualitative features	1984	JOURNAL OF PHYSICAL CHEMISTRY	Conference Paper	10.1021/j150670a004		Rejected on title
	WoS	de Graaf, Rutger; van de Ven, Frans	Keys to successful transitioning-lessons from the Netherlands' and Japanese delta cities	2012	WATER SENSITIVE CITIES	B		Trung.CT-Sylvia	Rejected on reading
	SCOPUS	de Groat W.C., Kawatani M.	Enkephalinergic inhibition in parasympathetic ganglia of the urinary bladder of the cat.	1989	THE JOURNAL OF PHYSIOLOGY	Article	10.1113/jphysiol.1989.sp017639		Rejected on title
	SCOPUS	De Jong F., Nakayama K., Lee T.-S.H.	Proton-proton bremsstrahlung below and above pion threshold: Influence of the Œî isobar	1995	PHYSICAL REVIEW C	Article	10.1103/PhysRevC.51.2334		Rejected on title
	SCOPUS	De Koninck Y., Henry J.L.	Prolonged GABAA‚Äêmediated inhibition following single hair afferent input to single spinal dorsal horn neurones in cats.	1994	THE JOURNAL OF PHYSIOLOGY	Article	10.1113/jphysiol.1994.sp020114		Rejected on title
58	SCOPUS	De Lima A.C.B., Almeida O., Pinedo-Vasquez M., Lee T.M., Rivero S., Schramski S., Mansur A.V.	Climate hazards in small and medium cities in the Amazon Delta and Estuary: challenges for resilience	2020	ENVIRONMENT AND URBANIZATION	Article	10.1177/0956247819874586	Andy-Vinh	Keep	0.177111	-50.0296	Amazon	Sub-Delta	Years	Climate Change	flood; accelerated occupation of flood plains and wetlands; rapid unplanned urbanisation; lack of urban planning; lack of insvestments in infrastructures and services; weak governance	flooding; poor governance; poor investment; poor urban planning; population growth; urbanization	urban flooding; sinkholes; flash floods; groundwater floods; landslides; tidal and river floods; pests; fire	crop fallure (pests); fire; flooding; flooding; flooding; flooding (groundwater); hazard (landslides); subsidence		migration, mobility between urban and rural areas, adaptive actions, informal settlements	Damaged residences and sanitation system, water contamination, damaged infrastructures (ports, markets, streets, ), reduced schooling and working days, increased deaths,
	SCOPUS	De Llano M., Plastino A.	Hartree-Fock states in the thermodynamic limit	1976	PHYSICAL REVIEW A	Article	10.1103/PhysRevA.13.1633		Rejected on title
	SCOPUS	de Maeyer L., Companys V., Ricci M., Hyzy N., Izquierdo Casas J., Abts W., Engel C., Belien T., Clymans R., Shirring A.	Mass trapping with Decis™ Trap to manage fly control of Rhagoletis cerasi and Drosophila suzukii in IPM cherry orchards	2020	Acta Horticulturae	Conference Paper	10.17660/ActaHortic.2020.1286.31	Cai Ladd	Rejected on title
	WoS	de Mahiques, Michel M.; Figueira, Rubens C. L.; Alves, Daniel P. V.; Italiani, Diana M.; Martins, Cristina C.; Dias, Joao M. A.	Coastline changes and sedimentation related with the opening of an artificial channel: the Valo Grande Delta, SE Brazil	2014	ANAIS DA ACADEMIA BRASILEIRA DE CIENCIAS	J	10.1590/0001-3765201420130168	Trung.CT-Sylvia	Rejected on abstract
	WoS	De Maria, Maite; Szteren, Diana; Garcia-Alonso, Javier; de Rezende, Carlos E.; Goncalves, Rodrigo Araujo; Godoy, Jose Marcus; Barboza, Francisco R.	Historic variation of trace elements in pinnipeds with spatially segregated trophic habits reveals differences in exposure to pollution	2021	SCIENCE OF THE TOTAL ENVIRONMENT	J	10.1016/j.scitotenv.2020.141296	Cai Ladd	Rejected on title
	WoS	de Oliveira, Evaldo H.; Oliveira-Filho, Aldemir B.; Souza, Lucinda A.; da Silva, Letiano V.; Ishak, Marlusa O. G.; Ishak, Ricardo; Vallinoto, Antonio C. R.	Human T-Cell Lymphotropic Virus in Patients Infected with HIV-1: Molecular Epidemiology and Risk Factors for Transmission in Piaui, Northeastern Brazil	2012	CURRENT HIV RESEARCH	J			Rejected on title
	WoS	de Oliveira, Maiby Teodoro; Damasceno-Junior, Geraldo Alves; Pott, Arnildo; Paranhos Filho, Antonio Conceicao; Suarez, Yzel Rondon; Parolin, Pia	Regeneration of riparian forests of the Brazilian Pantanal under flood and fire influence	2014	FOREST ECOLOGY AND MANAGEMENT	J	10.1016/j.foreco.2014.08.011		Rejected on title
	WoS	De Oliveira, MSP; Loureiro, P; Bittencourt, A; Chiattone, C; Borducchi, D; De Carvalho, SMF; Barbosa, HS; Rios, M; Sill, A; Cleghorn, F; Blattner, W	Geographic diversity of adult T-cell leukemia/lymphoma in Brazil	1999	INTERNATIONAL JOURNAL OF CANCER	J			Rejected on title
	WoS	de Paula Filho, Francisco Jose; Marins, Rozane Valente; de Lacerda, Luiz Drude	Natural and anthropogenic emissions of N and P to the Parnaiba River Delta in NE Brazil	2015	ESTUARINE COASTAL AND SHELF SCIENCE	J	10.1016/j.ecss.2015.03.020		Rejected on title
	WoS	de Paula Filho, Francisco Jose; Marins, Rozane Valente; Santos, Deivid Vitor; Pereira Junio, Rai Felipe; Coelho Menezes, Jorge Marcell; Costa da Gastao, Francisco Gleidson; Guzzi, Anderson; Pereira Teixeira, Raimundo Nonato	Assessment of heavy metals in sediments of the Parnaiba River Delta in the semi-arid coast of Brazil	2021	ENVIRONMENTAL EARTH SCIENCES	J	10.1007/s12665-021-09456-2	Cai Ladd	Rejected on title
	WoS	de Paula Oliveira, Rodolfo; Zotz, Gerhard; Wanek, Wolfgang; Franco, Augusto Cesar	Leaf trait co-variation and trade-offs in gallery forest C-3 and CAM epiphytes	2021	BIOTROPICA	J	10.1111/btp.12895	Cai Ladd	Rejected on title
	SCOPUS	De Pietri R., Drago A., Feo A., Pagliara G., Pasquali M., Traversi S., Wiktorowicz G.	Merger of Compact Stars in the Two-families Scenario	2019	ASTROPHYSICAL JOURNAL	Article	10.3847/1538-4357/ab2fd0		Rejected on title
	WoS	de Siqueira, MEPB; Maia, PP; de Oliveira, DP; Luengo, DML	Delta-aminolevulinic acid dehydratase activity in the general population of southern Minas Gerais, Brazil	2003	INDUSTRIAL HEALTH	J	10.2486/indhealth.41.19		Rejected on title
	SCOPUS	De Souza K., Kituyi E., Harvey B., Leone M., Murali K.S., Ford J.D.	Vulnerability to climate change in three hot spots in Africa and Asia: key issues for policy-relevant adaptation and resilience-building research	2015	REGIONAL ENVIRONMENTAL CHANGE	Editorial	10.1007/s10113-015-0755-8	Andy-Vinh	Rejected on abstract
	WoS	de Souza, Sonia J. O.; Ferri, Pedro H.; Fiuza, Tatiana S.; Borges, Leonardo L.; Paula, Jose R.	Chemical composition and seasonality variability of the Spiranthera odoratissima volatile oils leaves	2018	REVISTA BRASILEIRA DE FARMACOGNOSIA-BRAZILIAN JOURNAL OF PHARMACOGNOSY	J	10.1016/j.bjp.2017.10.010		Rejected on title
	SCOPUS	De Wet C.B., Frey H.M., Gaswirth S.B., Mora C.I., Rahnis M., Bruno C.R.	Origin of meter-scale submarine cavities and herringbone calcite cement in a Cambrian microbial reef, Ledger Formation (U.S.A.)	2004	JOURNAL OF SEDIMENTARY RESEARCH	Article	10.1306/040404740914		Rejected on title
	WoS	de Wet, Ruan F.; West, Adam G.; Harris, Chris	Seasonal variation in tap water delta H-2 and delta O-18 isotopes reveals two tap water worlds	2020	SCIENTIFIC REPORTS	J	10.1038/s41598-020-70317-2	Cai Ladd	Rejected on title
	SCOPUS	Deans R.M., Taniguchi M., Chandrashaker V., Ptaszek M., Lindsey J.S.	Complexity in structure-directed prebiotic chemistry. Reaction bifurcation from a Œ≤-diketone in tetrapyrrole formation	2016	NEW JOURNAL OF CHEMISTRY	Article	10.1039/c6nj00545d		Rejected on title
27	SCOPUS	Deb A.K., Haque C.E.	Sufferings start from the mothers' womb: Vulnerabilities and livelihood war of the small-scale fishers of Bangladesh	2011	SUSTAINABILITY	Article	10.3390/su3122500	Andy-Vinh	Keep	22.5549	90.875	Ganges-Brahmaputra-Meghna	Sub-Delta	Seasons	It doesnt really deal with tipping points but some of the conceptual conciderations could be used to define tipping points. A positive situation (livelihood well-being) prevails when people are able to use their sets of capabilities and endowments to return to their normal path of livelihood. A negative situation or poorly resilient livelihood is evident when people fail to get back to a socio-cu…	poverty; gender disparity; food insecurity (income decline); declining fishnet mesh size; spatio-temporal variation of resources	fishnet mesh size decline; food security loss; gender disparity; poverty; resource extraction	cyclones; long-standing floods; flood; cyclone; storm; water quality	flooding; flooding (waterlogging); hazard (cyclones); hazard (cyclones); hazard (storms); water quality management			food insecurity; death; fish disease/death; reproductive failure; economic loss
	WoS	Degrande, P. E.; Fornazier, M. J.; Zambon, S.; Nakano, O.	Possibility of using pyrethroid insecticides on vegetables for the control of the aphid Myzus persicae (Sulz., 1776).	1982	Proceedings of the Tropical Region, American Society for Horticultural Science	J			Rejected on title
	WoS	Deibis, L; Marquez, M; Bianco, N E; Perez, G E; Machado, I V	[Absence of delta agent infection in high risk male subjects infected with B virus and human immunodeficiency virus].	1989	G.E.N	J			Rejected on title
45	SCOPUS	Deinne C.E., Ajayi D.D.	Dynamics of inequality, poverty and sustainable development of Delta State, Nigeria	2019	GEOJOURNAL	Article	10.1007/s10708-019-10068-4	Trung.CT-Sylvia	Keep	4.90762	6.096	Niger	Delta	Millennia	The paper described investment and incereased public spending for livelihood development, inequality and poverty reduction_x000D_ strategies.	poverty; inequality	inequality; poverty	social vulnerability; lack of capacities to adapt	adaptive capacity decline; social degradation		livelihood development, inequality and poverty reduction
	SCOPUS	Del Pezzo L.M., Quaas A.	Global bifurcation for fractional p-Laplacian and an application	2016	ZEITSCHRIFT FUR ANALYSIS UND IHRE ANWENDUNG	Article	10.4171/ZAA/1572		Rejected on title
	WoS	Del Viscio, Gabriella; Frijia, Gianluca; Posenato, Renato; Singh, Pulkit; Lehrmann, Daniel J.; Payne, Jonathan L.; Al-Ramadan, Khalid; Struck, Ulrich; Jochum, Klaus P.; Morsilli, Michele	Proliferation of Chondrodonta as a proxy of environmental instability at the onset of OAE1a: Insights from shallow-water limestones of the Apulia Carbonate Platform	2021	SEDIMENTOLOGY	J	10.1111/sed.12887	Cai Ladd	Rejected on title
	WoS	DeLaune, R. D.; Wright, Alan L.	Projected Impact of Deepwater Horizon Oil Spill on US Gulf Coast Wetlands	2011	SOIL SCIENCE SOCIETY OF AMERICA JOURNAL	J	10.2136/sssaj2011.0168	Sumana-Ha	Rejected on abstract
	WoS	Delgadillo-Velazquez, Jaime A.; Nambo-Venegas, Rafael; Patino, Nayelli; Meraz-Cruz, Noemi; Razo-Azamar, Melissa; Guevara-Cruz, Martha; Fonseca, Mayali; Montero, Luz Elena Pale; Ibarra-Gonzalez, Isabel; Vela-Amieva, Marcela; Vadillo-Ortega, Felipe; Palacios-Gonzalez, Berenice	Metabolic flexibility during normal pregnancy allows appropriate adaptation during gestation independently of BMI	2021	CLINICAL NUTRITION ESPEN	J	10.1016/j.clnesp.2021.06.007	Cai Ladd	Rejected on title
	WoS	Delghandi, M.; Broomandnasab, S.; Andarzian, B.; Massah-Bovani, A. R.	Adaptation strategies of wheat to climate change (case study: Ahvaz region).	2016	Journal of Water and Soil	J			Rejected on title
	SCOPUS	Dellal S.S., Luo R., Otis T.S.	GABA A receptors increase excitability and conduction velocity of cerebellar parallel fiber axons	2012	JOURNAL OF NEUROPHYSIOLOGY	Article	10.1152/jn.01028.2011		Rejected on title
	WoS	Delong, Michael D.; Thorp, James H.; Anderson, Jeffrey R.	Ecological thresholds and regime shifts within hydrologically modified rivers: A 75+year retrospective analysis	2021	RIVER RESEARCH AND APPLICATIONS	J	10.1002/rra.3749	Cai Ladd	Rejected on title
	SCOPUS	Deltuva A., Fonseca A.C.	Calculation of multichannel reactions in the four-nucleon system above breakup threshold	2014	PHYSICAL REVIEW LETTERS	Article	10.1103/PhysRevLett.113.102502		Rejected on title
	SCOPUS	Deltuva A., Fonseca A.C.	Calculation of neutron- He 3 scattering up to 30 MeV	2014	PHYSICAL REVIEW C - NUCLEAR PHYSICS	Article	10.1103/PhysRevC.90.044002		Rejected on title
	SCOPUS	Deltuva A., Fonseca A.C.	Calculation of proton-3He elastic scattering between 7 and 35 MeV	2013	PHYSICAL REVIEW C - NUCLEAR PHYSICS	Article	10.1103/PhysRevC.87.054002		Rejected on title
	SCOPUS	Demir A., Ozgur G., Shavitranuruk K., Freisem S., Deppe D.G.	Threshold and temperature dependence of quantum dot laser diodes approaching ideal performance	2009	OPTICS INFOBASE CONFERENCE PAPERS	Conference Paper			Rejected on title
	WoS	Demirtas, M.; Atli, K. C.; Yanar, H.; Purcek, G.	Enhancing the Damping Behavior of Dilute Zn-0.3Al Alloy by Equal Channel Angular Pressing	2017	METALLURGICAL AND MATERIALS TRANSACTIONS A-PHYSICAL METALLURGY AND MATERIALS SCIENCE	J	10.1007/s11661-017-4070-5		Rejected on title
	SCOPUS	Den Hartog H.	Engineering an Ecological Civilization Along Shanghai’s Main Waterfront and Coastline: Evaluating Ongoing Efforts to Construct an Urban Eco-Network	2021	Frontiers in Environmental Science	Article	10.3389/fenvs.2021.639739	Cai Ladd	Rejected on abstract
	SCOPUS	den Hartog H.	Rural to urban transitions at Shanghai's fringes: Explaining spatial transformation in the backyard of a Chinese mega-city with the help of the Layers-Approach	2017	INTERNATIONAL REVIEW FOR SPATIAL PLANNING AND SUSTAINABLE DEVELOPMENT	Article	10.14246/irspsd.5.4_54		Rejected on title
	SCOPUS	Deng H., Luo M., Su M., Chen D., Liu Y., Peng W., Liao S., Yu Z., Luo J., Xiao T.	Geochemical distribution and speciation of Tl and other trace metals in upper Beijiang River in South China: Approach of in-situ DGT monitoring	2021	Science of the Total Environment	Article	10.1016/j.scitotenv.2021.149636	Cai Ladd	Rejected on title
	SCOPUS	Deng Q., Zhang J., Huang T., Xu L., Jiang K., Li Y., Hu Z., Chu J.	Optoelectronic properties and polar nano-domain behavior of sol-gel derived K0.5Na0.5Nb1-xMnxO3-Œ¥ nanocrystalline films with enhanced ferroelectricity	2015	JOURNAL OF MATERIALS CHEMISTRY C	Article	10.1039/c5tc01514f		Rejected on title
	WoS	Deng, Jing; Isik, Elif; Fernandes, Stacey M.; Brown, Jennifer R.; Letai, Anthony; Davids, Matthew S.	Acalabrutinib Increases Mitochondrial Priming and Enhances Venetoclax Sensitivity in CLL Cells	2016	BLOOD	J	10.1182/blood.V128.22.4346.4346		Rejected on title
	WoS	Deng, Jing; Isik, Elif; Fernandes, Stacey M.; Brown, Jennifer R.; Letai, Anthony; Davids, Matthew S.	Ibrutinib Therapy Increases BCL-2 Dependence and Enhances Sensitivity to Venetoclax in CLL	2015	BLOOD	J			Rejected on title
	SCOPUS	Depaepe E.	Congress of the Belgian Otorhinolaryngolgy Society, June 1973. Physics and middle ear surgery. Standardization proposal for a tympanoaudiometry diagram [PROPOSITION DE STANDARDISATION D'UN DIAGRAMME DE TYMPANO AUDIOMETRIE]	1974	ACTA OTO-RHINO-LARYNGOLOGICA BELGICA	Article			Rejected on title
	WoS	DEPEREZ, GE; LORETO, O; BIANCO, NE; MENDEZCASTELLANOS, H; BURCZAK, JD; LEE, H	REAPPRAISAL OF HUMAN RETROVIRAL INFECTION IN VENEZUELA	1992	AIDS RESEARCH AND HUMAN RETROVIRUSES	J	10.1089/aid.1992.8.219		Rejected on title
	WoS	Deroche, Mickael L. D.; Culling, John F.	Voice segregation by difference in fundamental frequency: Effect of masker type	2013	JOURNAL OF THE ACOUSTICAL SOCIETY OF AMERICA	J	10.1121/1.4826152		Rejected on title
	WoS	Deroche, Mickael L. D.; Limb, Charles J.; Chatterjee, Monita; Gracco, Vincent L.	Similar abilities of musicians and non-musicians to segregate voices by fundamental frequency	2017	JOURNAL OF THE ACOUSTICAL SOCIETY OF AMERICA	J	10.1121/1.5005496		Rejected on title
	WoS	DeSantis, Larisa G.	Stable Isotope Ecology of Extant Tapirs from the Americas	2011	BIOTROPICA	J	10.1111/j.1744-7429.2011.00761.x		Rejected on title
	SCOPUS	Despotoviƒá I., Kovaƒçeviƒá B., Maksiƒá Z.B.	Pyridine and s-triazine as building blocks of nonionic organic superbases - A density functional theory B3LYP study	2007	NEW JOURNAL OF CHEMISTRY	Article	10.1039/b617914b		Rejected on title
	SCOPUS	Desroches L.-B., Ho L.C.	Candidate active nuclei in late-type spiral galaxies	2009	ASTROPHYSICAL JOURNAL	Article	10.1088/0004-637X/690/1/267		Rejected on title
	SCOPUS	Desta Z., Borgstr√∏m R., Rosseland B.O., Dadebo E.	Lower than expected mercury concentration in piscivorous African sharptooth catfish Clarias gariepinus (Burchell)	2007	SCIENCE OF THE TOTAL ENVIRONMENT	Article	10.1016/j.scitotenv.2007.01.091		Rejected on title
	SCOPUS	Deutchman P.A.	Theoretical energy distributions around threshold from coherent pion production	1993	PHYSICAL REVIEW C	Article	10.1103/PhysRevC.47.881		Rejected on title
	SCOPUS	Deutchman P.A., Erazmus B.	Exchange process amplitudes in coherent pion production	1995	PHYSICAL REVIEW C	Article	10.1103/PhysRevC.51.R5		Rejected on title
	SCOPUS	Deutchman P.A., Sammarruca F.	Effects of œÅ exchange in coherent pion production	1998	PHYSICAL REVIEW C - NUCLEAR PHYSICS	Article	10.1103/PhysRevC.57.196		Rejected on title
	SCOPUS	Devezas T.C., Corredine J.T.	The biological determinants of long-wave behavior in socioeconomic growth and development	2001	TECHNOLOGICAL FORECASTING AND SOCIAL CHANGE	Article	10.1016/S0040-1625(01)00136-6		Rejected on title
	WoS	DeYoung, Sarah E.; Lewis, Denise C.; Seponski, Desiree M.; Augustine, Danielle A.; Phal, Monysakada	Disaster preparedness and well-being among Cambodian- and Laotian-Americans	2020	DISASTER PREVENTION AND MANAGEMENT	J	10.1108/DPM-01-2019-0034	Cai Ladd	Rejected on title
	WoS	Dherbecourt, Jean-Baptiste; Godard, Antoine; Raybaut, Myriam; Melkonian, Jean-Michel; Lefebvre, Michel	Picosecond synchronously pumped ZnGeP2 optical parametric oscillator	2010	OPTICS LETTERS	J	10.1364/OL.35.002197		Rejected on title
	SCOPUS	Di Bernardo M., Budd C.J., Champneys A.R., Kowalczyk P., Nordmark A.B., Tost G.O., Piiroinen P.T.	Bifurcations in nonsmooth dynamical systems	2008	SIAM REVIEW	Review	10.1137/050625060		Rejected on title
	WoS	Diamantopoulos, L; Liu, XS; De Scheerder, I; Krams, R; Li, SG; Van Cleemput, J; Desmet, W; Serruys, PW	The effect of reduced blood-flow on the coronary wall temperature - Are significant lesions suitable for intravascular thermography?	2003	EUROPEAN HEART JOURNAL	J	10.1016/S0195-668X(03)00440-8		Rejected on title
	WoS	Dias, L. B., Jr.; Alves, V. A. F.; Kanamura, C.; Oikawa, R. T. C.; Wakamatsu, A.	Fulminant hepatic failure in northern Brazil: morphological, immunohistochemical and pathogenic aspects of Labrea hepatitis and yellow fever	2007	TRANSACTIONS OF THE ROYAL SOCIETY OF TROPICAL MEDICINE AND HYGIENE	J	10.1016/j.trstmh.2006.10.007		Rejected on title
	WoS	Diaz, H.; Felstehausen, H.	Communication and institutional change in Mexican agricultural development.	1974	[Publication] Land Tenure Center, University of Wisconsin	J			Rejected on title
	WoS	Diaz, HF	Biomes, river basins, and climate regions - Rational tools for water resources management	2003	CLIMATE AND WATER: TRANSBOUNDARY CHALLENGES IN THE AMERICAS	B		Thorsten-Lan.N	Rejected on abstract
	SCOPUS	Dietis N., Niwa H., Tose R., McDonald J., Ruggieri V., Filaferro M., Vitale G., Micheli L., Ghelardini C., Salvadori S., Calo G., Guerrini R., Rowbotham D.J., Lambert D.G.	In vitro and in vivo characterization of the bifunctional Œº and Œ¥ opioid receptor ligand UFP-505	2018	BRITISH JOURNAL OF PHARMACOLOGY	Article	10.1111/bph.14199		Rejected on title
	WoS	Dietz, David M.; LaPlant, Quincey; Watts, Emily L.; Hodes, Georgia E.; Russo, Scott J.; Feng, Jian; Oosting, Ronald S.; Vialou, Vincent; Nestler, Eric J.	Paternal Transmission of Stress-Induced Pathologies	2011	BIOLOGICAL PSYCHIATRY	J	10.1016/j.biopsych.2011.05.005		Rejected on title
	WoS	Dijkstra, MB; Boomsma, JJ	Gnamptogenys hartmani Wheeler (Ponerinae : Ectatommini): an agro-predator of Trachymyrmex and Sericomyrmex fungus-growing ants	2003	NATURWISSENSCHAFTEN	J	10.1007/s00114-003-0478-4		Rejected on title
	WoS	DILLON, LAWRENCE S.	Reproductive isolation among certain spider mites of the Tetranychus telarius complex, with preliminary systematic notes	1958	ANN ENT SOC AMER	J			Rejected on title
	WoS	Dilly, Oliver; Nii-Annang, Seth; Franke, Gabriele; Fischer, Thomas; Buegger, Franz; Zyakun, Anatoly	Resilience of microbial respiration, respiratory quotient and stable isotope characteristics to soil hydrocarbon addition	2011	SOIL BIOLOGY & BIOCHEMISTRY	J	10.1016/j.soilbio.2010.09.026		Rejected on title
	SCOPUS	Dimitrakopoulos G., Ghoniem A.F., Yildiz B.	In situ catalyst exsolution on perovskite oxides for the production of CO and synthesis gas in ceramic membrane reactors	2019	SUSTAINABLE ENERGY AND FUELS	Article	10.1039/c9se00249a		Rejected on title
	SCOPUS	Ding G.-J., Liu J.-F., Yan M.-L.	Dynamics of hadronic molecule in one-boson exchange approach and possible heavy flavor molecules	2009	PHYSICAL REVIEW D - PARTICLES, FIELDS, GRAVITATION AND COSMOLOGY	Article	10.1103/PhysRevD.79.054005		Rejected on title
	SCOPUS	Ding Q.-P., Tsuchiya Y., Mohan S., Taen T., Nakajima Y., Tamegai T.	Magnetic and transport properties of iron-platinum arsenide Ca 10(Pt 4-Œ¥As 8)(Fe 2-xPt xAs 2) 5 single crystal	2012	PHYSICAL REVIEW B - CONDENSED MATTER AND MATERIALS PHYSICS	Article	10.1103/PhysRevB.85.104512		Rejected on title
	SCOPUS	Ding Y., Zhang G.	Microcalorimetric investigation on association and dissolution of poly(N-isopropylacrylamide) chains in semidilute solutions	2006	MACROMOLECULES	Article	10.1021/ma062269u		Rejected on title
	WoS	Ding, Yan; Cawley, Kaelin M.; da Cunha, Catia Nunes; Jaffe, Rudolf	Environmental dynamics of dissolved black carbon in wetlands	2014	BIOGEOCHEMISTRY	J	10.1007/s10533-014-9964-3		Rejected on title
	SCOPUS	Dinh Q.M.	Morphometrics and condition factor dynamics of the goby Stigmatogobius pleurostigma (Bleeker 1849) during dry and wet seasons in the Mekong Delta, Vietnam	2017	ASIAN FISHERIES SCIENCE	Article		Thorsten-Lan.N	Rejected on abstract
	WoS	Distefano, Tiziano; Laio, Francesco; Ridolfi, Luca; Schiavo, Stefano	Income group comparison for the 5 worst global trade shocks of wheat in the period 1986-2011.	2018	Figshare	R	10.1371/journal.pone.0200639.t003		Rejected on title
	WoS	DIVENYI, PL; DANNER, WF	DISCRIMINATION OF TIME INTERVALS MARKED BY BRIEF ACOUSTIC PULSES OF VARIOUS INTENSITIES AND SPECTRA	1977	PERCEPTION & PSYCHOPHYSICS	J	10.3758/BF03198716		Rejected on title
	SCOPUS	Dixon J.E., Bruice T.C.	Œ± Effects. III. The Reaction of Malachite Green with Primary Amines, Methoxylamine, and Hydrazines	1971	JOURNAL OF THE AMERICAN CHEMICAL SOCIETY	Article	10.1021/ja00742a025		Rejected on title
	WoS	Djezzar, Boualem; Tahi, Hakim; Benabdelmoumene, Abdelmadjid; Chenouf, Amel; Kribes, Youcef	A New Method for Negative Bias Temperature Instability Assessment in P-Channel Metal Oxide Semiconductor Transistors	2012	JAPANESE JOURNAL OF APPLIED PHYSICS	J	10.1143/JJAP.51.116602		Rejected on title
	WoS	Djouhri, Laiche	Electrophysiological evidence for the existence of a rare population of C-fiber low threshold mechanoreceptive (C-LTM) neurons in glabrous skin of the rat hindpaw	2016	NEUROSCIENCE LETTERS	J	10.1016/j.neulet.2015.12.040		Rejected on title
	SCOPUS	Do T.L.	Urban landscape planning adapting to flood in Can Tho city, Viet Nam	2020	IOP Conference Series: Materials Science and Engineering	Conference Paper	10.1088/1757-899X/869/2/022019	Cai Ladd	Rejected on title
	WoS	DOBROVOL'SKII G V; FEDOROV K N; STASYUK N V; MOZHAROVA N V; BYKOVA E P	SOIL COVER OF DAGESTAN PLAINS RUSSIAN SFSR USSR TYPES OF STRUCTURES AND ANTHROPOGENIC VULNERABILITY	1991	Pochvovedenie	J			Rejected on title
	WoS	Dobrzycka, D; Kenyon, SJ; Milone, AAE	Rapid light variations in symbiotic binary stars	1996	ASTRONOMICAL JOURNAL	J	10.1086/117794		Rejected on title
	WoS	Dockx, Cristina	Differences in phenotypic traits and migratory strategies between eastern North American monarch butterflies, Danaus plexippus (L.)	2012	BIOLOGICAL JOURNAL OF THE LINNEAN SOCIETY	J	10.1111/j.1095-8312.2012.01916.x		Rejected on title
	WoS	Dodla, Syam K.; Wang, Jim J.; DeLaune, Ronald D.	Characterization of labile organic carbon in coastal wetland soils of the Mississippi River deltaic plain: Relationships to carbon functionalities	2012	SCIENCE OF THE TOTAL ENVIRONMENT	J	10.1016/j.scitotenv.2012.06.090	Trung.CT-Sylvia	Rejected on abstract
	SCOPUS	Doeksen A., Symes D.	Business Strategies for Resilience: The Case of Zeeland's Oyster Industry	2015	SOCIOLOGIA RURALIS	Article	10.1111/soru.12099		Rejected on title
	WoS	Doherty, James L.; Noyce, Steven G.; Cheng, Zhihui; Abuzaid, Hattan; Franklin, Aaron D.	Capping Layers to Improve the Electrical Stress Stability of MoS2 Transistors	2020	ACS APPLIED MATERIALS & INTERFACES	J	10.1021/acsami.0c08647	Cai Ladd	Rejected on title
	SCOPUS	Dolman N., Savage A., Ogunyoye F.	Water-sensitive urban design: Learning from experience	2013	PROCEEDINGS OF THE INSTITUTION OF CIVIL ENGINEERS: MUNICIPAL ENGINEER	Article	10.1680/muen.12.00033		Rejected on title
	WoS	Domingos, Joao Americo; Soares, Luana Silva; Bandeira, Larissa M.; Bonin, Camila Mareti; Vicente, Ana C. P.; Zanella, Louise; Moreira Puga, Marco Antonio; Tozetti, Ines Aparecida; Coimbra Motta-Castro, Ana Rita; da Cunha, Rivaldo Venancio	Cytokine profile and proviral load among Japanese immigrants and non-Japanese infected with HTLV-1 in a non-endemic area of Brazil	2017	PLOS ONE	J	10.1371/journal.pone.0174869		Rejected on title
	WoS	Donahue, Rachel J.; Landino, Samantha M.; Golden, Sam A.; Carroll, F. Ivy; Russo, Scott J.; Carlezon, William A., Jr.	Effects of acute and chronic social defeat stress are differentially mediated by the dynorphin/kappa-opioid receptor system	2015	BEHAVIOURAL PHARMACOLOGY	J	10.1097/FBP.0000000000000155		Rejected on title
	WoS	Donahue, Rachel J.; Muschamp, John W.; Russo, Scott J.; Nestler, Eric J.; Carlezon, William A., Jr.	Effects of Striatal Delta FosB Overexpression and Ketamine on Social Defeat Stress-Induced Anhedonia in Mice	2014	BIOLOGICAL PSYCHIATRY	J	10.1016/j.biopsych.2013.12.014		Rejected on title
	SCOPUS	Dong G., Weng B., Qin T., Yan D., Wang H., Gong B., Bi W., Wang J.	Study on the stable isotopes in surface waters of the Naqu River basin, Tibetan Plateau	2018	SCIENCEASIA	Article	10.2306/scienceasia1513-1874.2018.44.403		Rejected on title
	SCOPUS	Dong T.Y., Nittrouer J.A., Il'icheva E., Pavlov M., McElroy B., Czapiga M.J., Ma H., Parker G.	Controls on gravel termination in seven distributary channels of the Selenga River Delta, Baikal Rift basin, Russia	2016	BULLETIN OF THE GEOLOGICAL SOCIETY OF AMERICA	Article	10.1130/B31427.1		Rejected on title
	WoS	Dong, Tian; Xu, Weihua; Zheng, Hua; Xiao, Yang; Kong, Lingqiao; Ouyang, Zhiyun	A Framework for Regional Ecological Risk Warning Based on Ecosystem Service Approach: A Case Study in Ganzi, China	2018	SUSTAINABILITY	J	10.3390/su10082699		Rejected on title
	SCOPUS	Donoso M.V., Salas C., Sep√∫lveda G., Lewin J., Fournier A., Huidobro‚ÄêToro J.P.	Involvement of ETA receptors in the facilitation by endothelin‚Äê1 of non‚Äêadrenergic non‚Äêcholinergic transmission in the rat urinary bladder	1994	BRITISH JOURNAL OF PHARMACOLOGY	Article	10.1111/j.1476-5381.1994.tb14761.x		Rejected on title
	WoS	Dony, Philippe; Seidel, Laurence; Pirson, Magali; Haller, Guy	Common clinical thresholds of intraoperative hypotension and 30-day mortality following surgery: A retrospective cohort study	2020	ACTA ANAESTHESIOLOGICA SCANDINAVICA	J	10.1111/aas.13670	Cai Ladd	Rejected on title
	WoS	Dorado, Samuel; Booe, Tyra; Steichen, Jamie; McInnes, Allison S.; Windham, Rachel; Shepard, Alicia; Lucchese, Allyson E. B.; Preischel, Hannah; Pinckney, James L.; Davis, Stephen E.; Roelke, Daniel L.; Quigg, Antonietta	Towards an Understanding of the Interactions between Freshwater Inflows and Phytoplankton Communities in a Subtropical Estuary in the Gulf of Mexico	2015	PLOS ONE	J	10.1371/journal.pone.0130931		Rejected on title
	WoS	Dornelas, Maria; Phillip, Dawn A. T.; Magurran, Anne E.	Abundance and dominance become less predictable as species richness decreases	2011	GLOBAL ECOLOGY AND BIOGEOGRAPHY	J	10.1111/j.1466-8238.2010.00640.x		Rejected on title
	WoS	dos Santos, Dislene N.; Santos, Kionna O. B.; Paixao, Alai B.; de Andrade, Rosana Cristina P.; Costa, Davi T.; S-Martin, Daniel L.; Sa, Katia N.; Baptista, Abrahao F.	Factors associated with pain in individuals infected by human T-cell lymphotropic virus type 1 (HTLV-1)	2017	BRAZILIAN JOURNAL OF INFECTIOUS DISEASES	J	10.1016/j.bjid.2016.11.008		Rejected on title
	WoS	dos Santos, Vinicius; de Oliveira, Marcelo Dias; Boll, Jan; Sanchez-Murillo, Ricardo; Menegario, Amauri Antonio; Gozzo, Luiz Felippe; Gastmans, Didier	Isotopic composition of precipitation during strong El Nino-Southern Oscillation events in the Southeast Region of Brazil	2019	HYDROLOGICAL PROCESSES	J	10.1002/hyp.13351		Rejected on title
	SCOPUS	Dossi R.C., Nu√±ez A., Steriade M.	Electrophysiology of a slow (0.5‚Äê4 Hz) intrinsic oscillation of cat thalamocortical neurones in vivo.	1992	THE JOURNAL OF PHYSIOLOGY	Article	10.1113/jphysiol.1992.sp018999		Rejected on title
78	SCOPUS	Dou Y., Deadman P.J., Berbés-Blázquez M., Vogt N.D., Almeida O.	Pathways out of poverty through the lens of development resilience: An agent-based simulation	2020	Ecology and Society	Article	10.5751/ES-11842-250403	Cai Ladd	Keep	0.177111	-50.0296	Amazon	Patch	Decades		climatic hazards; market oscillations; more severe droughts; more severe floods; boom and bust cycles of mango and rubber; açaí fruit boom; substantial economic benefits; decline of staples (manoic flour and rice); changing households’ [livelihood-generating activity] strategies;		the humanitarian emergency state (i.e., death among individuals or a community if no immediate assistance is provided), the chronic poor state (i.e., a poor standard of living), and a nonpoor state (i.e., a favorable, good standard of living; Barrett and Constas 2014). (poor -> nonpoor)			Extremely poor entering into nonpoor state tend to have the resources to remain there durign shocks	Households that started off or entered the extremely poor zone were likely to remain in that state
	SCOPUS	Doubleday B., Robinson P.P.	Nerve growth factor depletion reduces collateral sprouting of cutaneous mechanoreceptive and tooth‚Äêpulp axons in ferrets.	1994	THE JOURNAL OF PHYSIOLOGY	Article	10.1113/jphysiol.1994.sp020475		Rejected on title
	WoS	Dourado, Ines; Alcantara, Luiz C. J.; Barreto, Mauricio L.; Teixeira, Maria da Gloria; Galvao-Castro, Bernardo	HTLV-I in the General Population of Salvador, Brazil A City With African Ethnic and Sociodemographic Characteristics	2003	JAIDS-JOURNAL OF ACQUIRED IMMUNE DEFICIENCY SYNDROMES	J	10.1097/00126334-200312150-00013		Rejected on title
	SCOPUS	Douven W., Buurman J., Beevers L., Verheij H., Goichot M., Nguyen N.A., Truong H.T., Ngoc H.M.	Resistance versus resilience approaches in road planning and design in delta areas: Mekong floodplains in Cambodia and Vietnam	2012	JOURNAL OF ENVIRONMENTAL PLANNING AND MANAGEMENT	Article	10.1080/09640568.2011.644848	Tuhin-Nhu.N	Rejected on abstract
	SCOPUS	Douville P., Th√©riault S.	Variability of High-Sensitivity Troponin T Concentrations in Emergency Settings	2018	AMERICAN JOURNAL OF CLINICAL PATHOLOGY	Article	10.1093/ajcp/aqy025		Rejected on title
	WoS	Dover, LG; Cerdeno-Tarraga, AM; Pallen, MJ; Parkhill, J; Besra, GS	Comparative cell wall core biosynthesis in the mycolated pathogens, Mycobacterium tuberculosis and Corynebacterium diphtheriae	2004	FEMS MICROBIOLOGY REVIEWS	J	10.1016/j.femsre.2003.10.001		Rejected on title
	WoS	Dowlatabadi, H	Bumping against a gas ceiling	2000	CLIMATIC CHANGE	J	10.1023/A:1005611713386		Rejected on title
	WoS	Dowling, Pascal; Klinker, Florian; Amaya, Franco; Paulus, Walter; Liebetanz, David	Iron-Deficiency Sensitizes Mice to Acute Pain Stimuli and Formalin-Induced Nociception	2009	JOURNAL OF NUTRITION	J	10.3945/jn.109.112557		Rejected on title
	WoS	Dowman, R	Negative difference potential isolates scalp potentials generated by activity in supraspinal nociceptive pathways	1996	PSYCHOPHYSIOLOGY	J	10.1111/j.1469-8986.1996.tb02436.x		Rejected on title
	SCOPUS	Drago A., Lavagno A., Pagliara G., Pigato D.	Early appearance of Œî isobars in neutron stars	2014	PHYSICAL REVIEW C - NUCLEAR PHYSICS	Article	10.1103/PhysRevC.90.065809		Rejected on title
	SCOPUS	Drees M., Feldotto M., Riechers S., Skopalik A.	On existence and properties of approximate pure nash equilibria in bandwidth allocation games	2015	LECTURE NOTES IN COMPUTER SCIENCE (INCLUDING SUBSERIES LECTURE NOTES IN ARTIFICIAL INTELLIGENCE AND LECTURE NOTES IN BIOINFORMATICS)	Conference Paper	10.1007/978-3-662-48433-3_14		Rejected on title
	WoS	Drexler, Judith Z.; Khanna, Shruti; Lacy, Jessica R.	Carbon storage and sediment trapping by Egeria densa Planch., a globally invasive, freshwater macrophyte	2021	SCIENCE OF THE TOTAL ENVIRONMENT	J	10.1016/j.scitotenv.2020.142602	Cai Ladd	Rejected on title
	SCOPUS	Drolet F., Vi√±als J.	Adiabatic elimination and reduced probability distribution functions in spatially extended systems with a fluctuating control parameter	2001	PHYSICAL REVIEW E - STATISTICAL PHYSICS, PLASMAS, FLUIDS, AND RELATED INTERDISCIPLINARY TOPICS	Article	10.1103/PhysRevE.64.026120		Rejected on title
	SCOPUS	Drori G.S.	Globalization and technology divides: Bifurcation of policy between the "digital Divide" and the "innovation Divide"	2010	SOCIOLOGICAL INQUIRY	Article	10.1111/j.1475-682X.2009.00316.x		Rejected on title
	SCOPUS	Drozhzhin O.A., Sobolev A.V., Sumanov V.D., Glazkova I.S., Aksyonov D.A., Grebenshchikova A.D., Tyablikov O.A., Alekseeva A.M., Mikheev I.V., Dovgaliuk I., Chernyshov D., Stevenson K.J., Presniakov I.A., Abakumov A.M., Antipov E.V.	Exploring the Origin of the Superior Electrochemical Performance of Hydrothermally Prepared Li-Rich Lithium Iron Phosphate Li1+Œ¥Fe1-Œ¥PO4	2020	JOURNAL OF PHYSICAL CHEMISTRY C	Article	10.1021/acs.jpcc.9b09594		Rejected on title
	SCOPUS	Drury B., Scott J., Rosi-Marshall E.J., Kelly J.J.	Triclosan exposure increases triclosan resistance and influences taxonomic composition of benthic bacterial communities	2013	ENVIRONMENTAL SCIENCE AND TECHNOLOGY	Article	10.1021/es401919k		Rejected on title
	SCOPUS	Drymiotis F.R., Lashley J.C., Kimura T., Lawes G., Smith J.L., Thoma D.J., Fisher R.A., Phillips N.E., Mudryk Ya., Pecharsky V.K., Moya X., Planes A.	Specific heat of single-crystal Hf V2: Strong-coupling conventional superconductivity and the effect of the martensitic transition	2005	PHYSICAL REVIEW B - CONDENSED MATTER AND MATERIALS PHYSICS	Article	10.1103/PhysRevB.72.024543		Rejected on title
	SCOPUS	Du C., Hill R.J.	Linear viscoelasticity of weakly cross-linked hydrogels	2019	JOURNAL OF RHEOLOGY	Article	10.1122/1.5052160		Rejected on title
	SCOPUS	Du Y., Lou B.	Spreading and vanishing in nonlinear diffusion problems with free boundaries	2015	JOURNAL OF THE EUROPEAN MATHEMATICAL SOCIETY	Article	10.4171/JEMS/568		Rejected on title
	WoS	Du, Zhiwei; Zhang, Hongou; Huang, Gengzhi; Jin, Lixia	Local State Responses to Crisis-Induced Shrinkage in the World's Factory Dongguan, China: Regional Resilience Perspective	2021	JOURNAL OF URBAN PLANNING AND DEVELOPMENT	J	10.1061/(ASCE)UP.1943-5444.0000697	Cai Ladd	Rejected on title
	WoS	Duarte, Jorge; Januario, Cristina; Martins, Nuno; Sardanyes, Josep	Quantifying chaos for ecological stoichiometry	2010	CHAOS	J	10.1063/1.3464327		Rejected on title
	WoS	Duarte, Maria Carolina; Cardona, Nathalia; Poblete, Fresia; Gonzalez, Kenia; garcia, Mayila; Pacheco, Milian; Botto, Carlos; Pujol, Flor H.; Williams, John R.	A comparative epidemiological study of hepatitis B and hepatitis D virus infections in Yanomami and Piaroa Amerindians of Amazonas State, Venezuela	2010	TROPICAL MEDICINE & INTERNATIONAL HEALTH	J	10.1111/j.1365-3156.2010.02560.x		Rejected on title
	WoS	Dubakh, A. D.	Increasing the flow of water into rivers of the Caspian Basin by forestry measures.	1940	Lesnoe Khozyaistvo	J			Rejected on title
46	WoS	Dubey, Sourabh Kumar; Trivedi, Raman Kumar; Chand, Bimal Kinkar; Mandal, Basudev; Rout, Sangram Keshari	Farmers' perceptions of climate change, impacts on freshwater aquaculture and adaptation strategies in climatic change hotspots: A case of the Indian Sundarban delta	2017	ENVIRONMENTAL DEVELOPMENT	J	10.1016/j.envdev.2016.12.002	Andy-Vinh	Keep	22.5549	90.875	Ganges-Brahmaputra-Meghna	Sub-Delta	Seasons	The paper described about the perceptions of aquaculture farmers on climate change and adaptation to livelihoods increased weather events.	environnemental degradation; climatic changes; climatic variability (température, rainfall, cyclones, storm surges, sea level rise)	climate change; environmental degradation; NA	coastal flooding; sea -level rise; salinity intrusion; rising air-temperature; drought	air temperature rise; drought; flooding (coastal); salinization; sea level rise		policy recommendations / coping measures- climate reilient quaculture strategies
	SCOPUS	Dubkov A.A., Rudenko O.V., Gurbatov S.N.	Probability characteristics of nonlinear dynamical systems driven by Œ¥ -pulse noise	2016	PHYSICAL REVIEW E	Article	10.1103/PhysRevE.93.062125		Rejected on title
	WoS	Dubois, Francoise; Meunier, Sabine; Rabau, Guy; Poisson, Franck; Guyader, Gael	Detection of multicomponent signals: Effect of difference in level between components	2011	JOURNAL OF THE ACOUSTICAL SOCIETY OF AMERICA	J	10.1121/1.3637364		Rejected on title
	WoS	Dubois, Stanislas; Gelpi, Carey G., Jr.; Condrey, Richard E.; Grippo, Mark A.; Fleeger, John W.	Diversity and composition of macrobenthic community associated with sandy shoals of the Louisiana continental shelf	2009	BIODIVERSITY AND CONSERVATION	J	10.1007/s10531-009-9678-3		Rejected on title
	SCOPUS	Duch√™ne V., Vukiƒáeviƒá I., Weinstein M.I.	Oscillatory and localized perturbations of periodic structures and the bifurcation of defect modes	2015	SIAM JOURNAL ON MATHEMATICAL ANALYSIS	Article	10.1137/140980302		Rejected on title
	SCOPUS	Ducrocq N., Biferi P., Girerd N., Latar I., Lemoine S., Perez P., Thivilier C., Levy B., Kimmoun A.	Critical illness-related corticosteroid insufficiency in cardiogenic shock patients: Prevalence and prognostic role	2018	SHOCK	Article	10.1097/SHK.0000000000001090		Rejected on title
	WoS	Duemig, Alexander; Rumpel, Cornelia; Dignac, Marie-France; Koegel-Knabner, Ingrid	The role of lignin for the delta C-13 signature in C-4 grassland and C-3 forest soils	2013	SOIL BIOLOGY & BIOCHEMISTRY	J	10.1016/j.soilbio.2012.06.018		Rejected on title
	WoS	Duenas-Lopez, M. A.	Eragrostis amabilis (Japanese lovegrass).	2020	Crop Protection Compendium	J	10.1079/CPC.21632.20210102783	Cai Ladd	Rejected on title
	SCOPUS	Dumm D.G., Noguera S., Scoccola N.N.	Form factors of radiative pion decays in nonlocal chiral quark models	2012	PHYSICAL REVIEW D - PARTICLES, FIELDS, GRAVITATION AND COSMOLOGY	Article	10.1103/PhysRevD.86.074020		Rejected on title
	SCOPUS	Duncan J.M., Tompkins E.L., Dash J., Tripathy B.	Resilience to hazards: Rice farmers in the Mahanadi Delta, India	2017	ECOLOGY AND SOCIETY	Article	10.5751/ES-09559-220403	Fabrice-Ly	Rejected on abstract
	WoS	DUNCAN, P	DETERMINANTS OF THE USE OF HABITAT BY HORSES IN A MEDITERRANEAN WETLAND	1983	JOURNAL OF ANIMAL ECOLOGY	J	10.2307/4590		Rejected on title
	SCOPUS	Dunlop R., Laming P.	Mechanoreceptive and nociceptive responses in the central nervous system of goldfish (Carassius auratus) and trout (Oncorhynchus mykiss)	2005	JOURNAL OF PAIN	Article	10.1016/j.jpain.2005.02.010		Rejected on title
	WoS	Dunn, Erin C.; Solovieff, Nadia; Lowe, Sarah R.; Gallagher, Patience J.; Chaponis, Jonathan; Rosand, Jonathan; Koenen, Karestan C.; Waters, Mary C.; Rhodes, Jean E.; Smoller, Jordan W.	Interaction between genetic variants and exposure to Hurricane Katrina on post-traumatic stress and post-traumatic growth: A prospective analysis of low income adults	2014	JOURNAL OF AFFECTIVE DISORDERS	J	10.1016/j.jad.2013.09.018		Rejected on title
	WoS	Dunsmore, J. R.	Technical and socio-economic aspects of the agricultural development of a tidal area in Sarawak, Malaysia.	1977	Third Regional Symposium on the development of Deltaic areas Development of marshes, lagoons and tidal land in humid tropical areas.	J			Rejected on title
	SCOPUS	Duong Thi T., Do Minh D., Tran Thi L.	Building Climate Change Resilience Indicators for the Rural Commune in the Northern Delta, Vietnam	2021	Lecture Notes in Civil Engineering	Book Chapter	10.1007/978-3-030-60269-7_20	Cai Ladd	Rejected on title
	SCOPUS	Dupont M.F., Cross A.D., Morel A., Drozd M., Hollenkamp A.F., Donne S.W.	Mass transport properties of manganese dioxide phases for use in electrochemical capacitors: Structural effects on solid state diffusion	2013	JOURNAL OF THE ELECTROCHEMICAL SOCIETY	Article	10.1149/2.012308jes		Rejected on title
	SCOPUS	Durante M., Di Bella C.M.	A MODIS based tool to assess inundation patterns: An example for the Paraná Delta River	2020	Revista de Investigaciones Agropecuarias	Article		Cai Ladd	Rejected on abstract
	WoS	DURUM, W. H.; HEIDEL, S. G.; TISON, L. J.	World-wide runoff of dissolved solids.	1960	gen. Assembly Helsinki 1960.	J			Rejected on title
	WoS	DUSHEIKO, GM; BRINK, BA; CONRADIE, JD; MARIMUTHU, T; SHER, R	REGIONAL PREVALENCE OF HEPATITIS-B, HEPATITIS-DELTA, AND HUMAN IMMUNODEFICIENCY VIRUS-INFECTION IN SOUTHERN-AFRICA - A LARGE POPULATION SURVEY	1989	AMERICAN JOURNAL OF EPIDEMIOLOGY	J	10.1093/oxfordjournals.aje.a115102		Rejected on title
	SCOPUS	Dutta S., Garcia M.H.	Nonlinear distribution of sediment at river diversions: Brief history of the bulle effect and its implications	2018	JOURNAL OF HYDRAULIC ENGINEERING	Review	10.1061/(ASCE) HY.1943-7900.0001449		Rejected on title
	WoS	Duvail, Stephanie; Hamerlynck, Olivier; Paron, Paolo; Herve, Dominique; Nyingi, Wanja D.; Leone, Michele	The changing hydro-ecological dynamics of rivers and deltas of the Western Indian Ocean: Anthropogenic and environmental drivers, local adaptation and policy response	2017	COMPTES RENDUS GEOSCIENCE	J	10.1016/j.crte.2017.09.004	Fabrice-Ly	Rejected on reading
	SCOPUS	Duval A.M., Klivans C.J., Martin J.L.	Simplicial Matrix-Tree Theorems	2009	TRANSACTIONS OF THE AMERICAN MATHEMATICAL SOCIETY	Article	10.1090/S0002-9947-09-04898-3		Rejected on title
87	WoS	Duyen, Tran Nhat Lam; Ranola, Roberto F.; Sander, Bjoern Ole; Wassmann, Reiner; Tien, Nguyen Dinh; Ngoc, Nong Nguyen Khanh	A comparative analysis of gender and youth issues in rice production in North, Central, and South Vietnam	2021	CLIMATE AND DEVELOPMENT	J	10.1080/17565529.2020.1734771	Cai Ladd	Keep	9.91705	106.586	Mekong	Sub-Delta	Years		Doi Moi policy; unemployment; city employment opportunities;				Outmigration	Individual financial security	Displacement
88	WoS	Duyen, Tran Nhat Lam; Ranola, Roberto F.; Sander, Bjoern Ole; Wassmann, Reiner; Tien, Nguyen Dinh; Ngoc, Nong Nguyen Khanh	A comparative analysis of gender and youth issues in rice production in North, Central, and South Vietnam	2021	CLIMATE AND DEVELOPMENT	J	10.1080/17565529.2020.1734771	Cai Ladd	Keep	20.4209	106.451	Red River	Sub-Delta	Years		Doi Moi policy; unemployment; city employment opportunities;				Outmigration	Individual financial security	Displacement
	WoS	Dybala, Kristen E.; Gardali, Tom; Melcer, Ron, Jr.	Getting Our Heads Above Water: Integrating Bird Conservation in Planning, Science, and Restoration for a More Resilient Sacramento-San Joaquin Delta	2020	San Francisco Estuary & Watershed Science	J	10.15447/sfews.2020v18iss4art2	Cai Ladd	Rejected on title
	SCOPUS	Dye R.H., Jr.	The combination of interaural information across frequencies: Lateralization on the basis of interaural delay	1990	JOURNAL OF THE ACOUSTICAL SOCIETY OF AMERICA	Article	10.1121/1.400113		Rejected on title
	WoS	Dyer, David C.; Butler, Mike J.; Smit, Albertus J.; Anderson, Robert J.; Bolton, John J.	Variability in stable isotope values of South African Laminariales, Ecklonia maxima and Laminaria pallida, over different spatial and temporal scales	2019	MARINE ECOLOGY PROGRESS SERIES	J	10.3354/meps13096		Rejected on title
	WoS	Eads, David A.; Biggins, Dean E.; Gage, Kenneth L.	Ecology and Management of Plague in Diverse Communities of Rodents and Fleas	2020	VECTOR-BORNE AND ZOONOTIC DISEASES	J	10.1089/vbz.2020.2625	Cai Ladd	Rejected on title
	SCOPUS	Eagle A.L., Manning C.E., Williams E.S., Bastle R.M., Gajewski P.A., Garrison A., Wirtz A.J., Akguen S., Brandel-Ankrapp K., Endege W., Boyce F.M., Ohnishi Y.N., Mazei-Robison M., Maze I., Neve R.L., Robison A.J.	Circuit-specific hippocampal ΔFosB underlies resilience to stress-induced social avoidance	2020	Nature Communications	Article	10.1038/s41467-020-17825-x	Cai Ladd	Rejected on title
	WoS	Eagle, Andrew; Manning, Claire; Gajewski, Paula; Neve, Rachael; Robison, Alfred	Circuit-Specific Role of Ventral Hippocampal Delta FosB in Resilience to Social Defeat Stress	2016	NEUROPSYCHOPHARMACOLOGY	J			Rejected on title
	WoS	Ebbets, Allison L.; Lane, Diana R.; Dixon, Philip; Hollweg, Terill A.; Huisenga, Mary T.; Gurevitch, Jessica	Using Meta-Analysis to Develop Evidence-Based Recovery Trajectories of Vegetation and Soils in Restored Wetlands in the Northern Gulf of Mexico	2020	ESTUARIES AND COASTS	J	10.1007/s12237-019-00536-y	Cai Ladd	Rejected on title
	WoS	Echeverria De Perez, Gloria; Leon-Ponte, Maltilde; Noya, Oscar; Botto, Carlos; Gallo, Dana; Bianco, Nicolas	First description of endemic HTLV-II infection among Venezuelan Amerindians	1993	Journal of Acquired Immune Deficiency Syndromes	J			Rejected on title
	SCOPUS	Eckert N.R., Vierck C.J., Simon C.B., Cruz-Almeida Y., Fillingim R.B., Riley J.L., III	Testing Assumptions in Human Pain Models: Psychophysical Differences Between First and Second Pain	2017	JOURNAL OF PAIN	Article	10.1016/j.jpain.2016.10.019		Rejected on title
	WoS	Eden Torres-Rojas, Yassir; Paez Osuna, Federico; Berges Tiznado, Magdalena; Camalich Carpizo, Jaime; Aguiniga Garcia, Sergio	SEASONAL AND SPATIAL VARIATION OF CARBON AND NITROGEN STABLE ISOTOPES IN MANGROVE OYSTERS (CRASSOSTREA CORTEZIENSIS) FROM THE NORTHWEST COAST OF MEXICO	2014	JOURNAL OF SHELLFISH RESEARCH	J	10.2983/035.033.0211		Rejected on title
	WoS	Edwards, EJ; Diaz, M	Ecological physiology of Pereskia guamacho, a cactus with leaves	2006	PLANT CELL AND ENVIRONMENT	J	10.1111/j.1365-3040.2005.01417.x		Rejected on title
	WoS	Edwards, KR; Travis, SE; Proffitt, CE	Genetic effects of a large-scale Spartina alterniflora (smooth cordgrass) dieback and recovery in the northern Gulf of Mexico	2005	ESTUARIES	J	10.1007/BF02732855		Rejected on title
	WoS	Effendi, Hefni; Kawaroe, Mujizat; Mursalin; Lestari, Dea Fauzia	Ecological risk assessment of heavy metal pollution in surface sediment of Mahakam Delta, East Kalimantan	2016	2ND INTERNATIONAL SYMPOSIUM ON LAPAN-IPB SATELLITE (LISAT) FOR FOOD SECURITY AND ENVIRONMENTAL MONITORING	S	10.1016/j.proenv.2016.03.110		Rejected on title
	SCOPUS	Efthymiou C., Hayes T.P., ≈†tefankoviƒç D., Vigoda E., Yin Y.	Convergence of MCMC and loopy BP in the tree uniqueness region for the hard-core model	2019	SIAM JOURNAL ON COMPUTING	Article	10.1137/17M1127144		Rejected on title
	SCOPUS	Eggleston G., Monge A.	Minimization of seasonal sucrose losses across Robert's-type evaporators in raw sugar manufacture by pH optimization	2005	JOURNAL OF AGRICULTURAL AND FOOD CHEMISTRY	Article	10.1021/jf058019e		Rejected on title
	SCOPUS	Ekbote S., Cahay M., Roenker K.	Importance of the spin-orbit split-off band on the tunneling properties of holes through and heterostructures	1998	PHYSICAL REVIEW B - CONDENSED MATTER AND MATERIALS PHYSICS	Article	10.1103/PhysRevB.58.16315		Rejected on title
	WoS	Eken, Aykut; Kara, Murat; Baskak, Bora; Baltaci, Aysegul; Gokcay, Didem	Differential efficiency of transcutaneous electrical nerve stimulation in dominant versus nondominant hands in fibromyalgia: placebo-controlled functional near-infrared spectroscopy study	2018	NEUROPHOTONICS	J	10.1117/1.NPh.5.1.011005		Rejected on title
	SCOPUS	El Rawas R., Amaral I.M., Hofer A.	Is p38 MAPK associated to drugs of abuse-induced abnormal behaviors?	2020	International Journal of Molecular Sciences	Review	10.3390/ijms21144833	Cai Ladd	Rejected on title
	WoS	El-Alfy, Abir T.; Wilson, Lisa; ElSohly, Mahmoud A.; Abourashed, Ehab A.	Towards a better understanding of the psychopharmacology of nutmeg: Activities in the mouse tetrad assay	2009	JOURNAL OF ETHNOPHARMACOLOGY	J	10.1016/j.jep.2009.08.026		Rejected on title
	SCOPUS	El-Gamal A.A.	Egyptian nile delta coastal lagoons: Alteration and subsequent restoration	2017	COASTAL RESEARCH LIBRARY	Book Chapter	10.1007/978-3-319-56179-0_13	Indrajit-Giang.N	Rejected on abstract
	SCOPUS	El-Nahry A.H., Abdel Kawy W.A.M.	Sustainable landuse management on the coastal zone of the Nile Delta, Egypt	2013	JOURNAL OF LAND USE SCIENCE	Article	10.1080/1747423X.2011.620994	Cai-Hue.L	Rejected on reading
	SCOPUS	El-Shahat S., El-Zafarany A.M., El Seoud T.A., Ghoniem S.A.	Vulnerability assessment of African coasts to sea level rise using GIS and remote sensing	2020	ENVIRONMENT, DEVELOPMENT AND SUSTAINABILITY	Article	10.1007/s10668-020-00639-8	Trung.CT-Sylvia	Rejected on abstract
	SCOPUS	Elbehri A., Sadiddin A.	Climate change adaptation solutions for the green sectors of selected zones in the MENA region	2016	FUTURE OF FOOD: JOURNAL ON FOOD, AGRICULTURE AND SOCIETY	Article		Tuhin-Nhu.N	Rejected on abstract
	WoS	Eldeiry, Ahmed A.; Garcia, Luis A.	Using Disjunctive Kriging as a Quantitative Approach to Manage Soil Salinity and Crop Yield	2012	JOURNAL OF IRRIGATION AND DRAINAGE ENGINEERING	J	10.1061/(ASCE)IR.1943-4774.0000392		Rejected on title
	WoS	Elena Munoz-Villers, Lyssette; Geris, Josie; Susana Alvarado-Barrientos, Maria; Holwerda, Friso; Dawson, Todd	Coffee and shade trees show complementary use of soil water in a traditional agroforestry ecosystem	2020	HYDROLOGY AND EARTH SYSTEM SCIENCES	J	10.5194/hess-24-1649-2020	Cai Ladd	Rejected on title
	SCOPUS	Elias M.J.	Social-emotional skills can boost common core implementation	2014	PHI DELTA KAPPAN	Article	10.1177/0031721714557455		Rejected on title
	WoS	Elinor, Breman; Anneli, Ekblom; Lindsey, Gillson; Elin, Norstrom	Phytolith-based environmental reconstruction from an altitudinal gradient in Mpumalanga, South Africa, 10,600 BP-present	2019	REVIEW OF PALAEOBOTANY AND PALYNOLOGY	J	10.1016/j.revpalbo.2019.01.001		Rejected on title
	WoS	Ellery, WN; Dahlberg, AC; Strydom, R; Neal, MJ; Jackson, J	Diversion of water flow from a floodplain wetland stream: an analysis of geomorphological setting and hydrological and ecological consequences	2003	JOURNAL OF ENVIRONMENTAL MANAGEMENT	J	10.1016/S0301-4797(03)00002-1	Fabrice-Ly	Rejected on reading
	SCOPUS	Ellingford C., Zhang R., Wemyss A.M., Zhang Y., Brown O.B., Zhou H., Keogh P., Bowen C., Wan C.	Self-healing dielectric elastomers for damage-Tolerant actuation and energy harvesting	2020	ACS APPLIED MATERIALS AND INTERFACES	Article	10.1021/acsami.9b21957		Rejected on title
	WoS	Ellingford, Christopher; Zhang, Runan; Wemyss, Alan M.; Zhang, Yan; Brown, Oliver B.; Zhou, Hongzhao; Keogh, Patrick; Bowen, Christopher; Wan, Chaoying	Self-Healing Dielectric Elastomers for Damage-Tolerant Actuation and Energy Harvesting	2020	ACS APPLIED MATERIALS & INTERFACES	J	10.1021/acsami.9b21957	Cai Ladd	Rejected on title
	SCOPUS	Ellings C.S., Davis M.J., Grossman E.E., Woo I., Hodgson S., Turner K.L., Nakai G., Takekawa J.E., Takekawa J.Y.	Changes in habitat availability for outmigrating juvenile salmon (Oncorhynchus spp.) following estuary restoration	2016	RESTORATION ECOLOGY	Article	10.1111/rec.12333		Rejected on title
	WoS	Ellison, Joanna C.	Vulnerability assessment of mangroves to climate change and sea-level rise impacts	2015	WETLANDS ECOLOGY AND MANAGEMENT	J	10.1007/s11273-014-9397-8	Cai-Hue.L	Rejected on abstract
	SCOPUS	Elmore E., Lao X.-Y., Kapadia R., Redpath J.L.	Threshold-type dose response for induction of neoplastic transformation by 1 GeV/nucleon iron ions	2009	RADIATION RESEARCH	Article	10.1667/RR1673.1		Rejected on title
	SCOPUS	Elster Ch., Holinde K., Sc·∏ßtte D., Machleidt R.	Extension of the Bonn meson exchange NN potential above pion production threshold: Role of the delta isobar	1988	PHYSICAL REVIEW C	Article	10.1103/PhysRevC.38.1828		Rejected on title
	SCOPUS	Ely C.R., Raveling D.G.	Seasonal variation in nutritional characteristics of the diet of greater white-fronted geese	2011	JOURNAL OF WILDLIFE MANAGEMENT	Article	10.1002/jwmg.13		Rejected on title
	WoS	Emanuel, Machel A.; Gutierrez-Orozco, Fabiola; Yahia, Elhadi M.; Benkeblia, Noureddine	Assessment and profiling of the fatty acids in two ackee fruit (Blighia sapida Koenig) varieties during different ripening stages	2013	JOURNAL OF THE SCIENCE OF FOOD AND AGRICULTURE	J	10.1002/jsfa.5946		Rejected on title
	WoS	Emery, Kyle A.; Wilkinson, Grace M.; Camacho-Ibar, Victor F.; Pace, Michael L.; McGlathery, Karen J.; Sandoval-Gil, Jose M.; Hernandez-Lopez, Julieta	Resource Use of an Aquacultured Oyster (Crassostrea gigas) in the Reverse Estuary Bahia San Quintin, Baja California, Mexico	2016	ESTUARIES AND COASTS	J	10.1007/s12237-015-0021-9		Rejected on title
	SCOPUS	Engel K.-H., Flath R.A., Buttery R.G., Mon T.R., Teranishi R., Ramming D.W.	Investigation of volatile constituents in nectarines. 1. Analytical and sensory characterization of aroma components in some nectarine cultivars	1988	JOURNAL OF AGRICULTURAL AND FOOD CHEMISTRY	Article	10.1021/jf00081a036		Rejected on title
	SCOPUS	Engelmayer J., Lin X., Ko√ß F., Grams C.P., Hemberger J., Behnia K., Lorenz T.	Ferroelectric order versus metallicity in Sr1-xCaxTiO3-Œ¥ (x=0.009)	2019	PHYSICAL REVIEW B	Article	10.1103/PhysRevB.100.195121		Rejected on title
	WoS	Engstrom, E. L.; Heaton, Th; Kennedy, J. K.; Friesen, C.	Observations in the H-Pd{111} System via Stress and EQCM Measurements	2012	JOURNAL OF THE ELECTROCHEMICAL SOCIETY	J	10.1149/2.069205jes		Rejected on title
	SCOPUS	Enns P., Garceau S., Teo G., Pollock S., Long W.	Comparing Sequential vs Simultaneous Tourniquet Inflation in Bilateral Total Knee Arthroplasty	2021	Arthroplasty Today	Article	10.1016/j.artd.2021.02.005	Cai Ladd	Rejected on title
	WoS	Enobio, Eli Christopher Inocencio; Bersweiler, Mathias; Sato, Hideo; Fukami, Shunsuke; Ohno, Hideo	Evaluation of energy barrier of CoFeB/MgO magnetic tunnel junctions with perpendicular easy axis using retention time measurement	2018	JAPANESE JOURNAL OF APPLIED PHYSICS	J	10.7567/JJAP.57.04FN08		Rejected on title
	SCOPUS	Entem D.R., Arriola E.R., Valderrama M.P., MacHleidt R.	Renormalization of chiral two-pion exchange NN interactions: Momentum space versus coordinate space	2008	PHYSICAL REVIEW C - NUCLEAR PHYSICS	Article	10.1103/PhysRevC.77.044006		Rejected on title
	WoS	Entrekin, Sally; Trainor, Anne; Saiers, James; Patterson, Lauren; Maloney, Kelly; Fargione, Joseph; Kiesecker, Joseph; Baruch-Mordo, Sharon; Konschnik, Katherine; Wiseman, Hannah; Nicot, Jean-Philippe; Ryan, Joseph N.	Water Stress from High-Volume Hydraulic Fracturing Potentially Threatens Aquatic Biodiversity and Ecosystem Services in Arkansas, United States	2018	ENVIRONMENTAL SCIENCE & TECHNOLOGY	J	10.1021/acs.est.7b03304		Rejected on title
	SCOPUS	Eriguchi K., Kamei M., Takao Y., Ono K.	Analytic model of threshold voltage variation induced by plasma charging damage in high-k metal-oxide-semiconductor field-effect transistor	2011	JAPANESE JOURNAL OF APPLIED PHYSICS	Article	10.1143/JJAP.50.10PG02		Rejected on title
	SCOPUS	Eriguchi K., Nakakubo Y., Matsuda A., Kamei M., Takao Y., Ono K.	Threshold voltage instability induced by plasma process damage in advanced metal-oxide-semiconductor field-effect transistors	2010	JAPANESE JOURNAL OF APPLIED PHYSICS	Article	10.1143/JJAP.49.08JC02		Rejected on title
	WoS	Eriguchi, Koji; Nakakubo, Yoshinori; Matsuda, Asahiko; Kamei, Masayuki; Takao, Yoshinori; Ono, Kouichi	Comprehensive Modeling of Threshold Voltage Variability Induced by Plasma Damage in Advanced Metal-Oxide-Semiconductor Field-Effect Transistors	2010	JAPANESE JOURNAL OF APPLIED PHYSICS	J	10.1143/JJAP.49.04DA18		Rejected on title
	WoS	Eriguchi, Koji; Takao, Yoshinori; Ono, Kouichi	Modeling of plasma-induced damage and its impacts on parameter variations in advanced electronic devices	2011	JOURNAL OF VACUUM SCIENCE & TECHNOLOGY A	J	10.1116/1.3598382		Rejected on title
	SCOPUS	Erkens G., Stouthamer E.	The 6M approach to land subsidence	2020	Proceedings of the International Association of Hydrological Sciences	Conference Paper	10.5194/piahs-382-733-2020	Cai Ladd	Rejected on title
	SCOPUS	Erman F., Gadella M., Uncu H.	On scattering from the one-dimensional multiple Dirac delta potentials	2018	EUROPEAN JOURNAL OF PHYSICS	Article	10.1088/1361-6404/aaa8a3		Rejected on title
	SCOPUS	Erman F., Gadella M., Uncu H.	One-dimensional semirelativistic Hamiltonian with multiple Dirac delta potentials	2017	PHYSICAL REVIEW D	Article	10.1103/PhysRevD.95.045004		Rejected on title
	SCOPUS	Ermolinsky B.S., Skinner F., Garcia I., Arshadmansab M.F., Otalora L.F.P., Zarei M.M., Garrido-Sanabria E.R.	Upregulation of STREX splice variant of the large conductance Ca 2+-activated potassium (BK) channel in a rat model of mesial temporal lobe epilepsy	2011	NEUROSCIENCE RESEARCH	Article	10.1016/j.neures.2010.09.011		Rejected on title
	WoS	Ernstson, Henrik; van der Leeuw, Sander E.; Redman, Charles L.; Meffert, Douglas J.; Davis, George; Alfsen, Christine; Elmqvist, Thomas	Urban Transitions: On Urban Resilience and Human-Dominated Ecosystems	2010	AMBIO	J	10.1007/s13280-010-0081-9		Rejected on title
	SCOPUS	Errington A.C., Hughes S.W., Crunelli V.	Rhythmic dendritic Ca 2+ oscillations in thalamocortical neurons during slow non-REM sleep-related activity in vitro	2012	JOURNAL OF PHYSIOLOGY	Article	10.1113/jphysiol.2012.232132		Rejected on title
	SCOPUS	Eske A., Goldfuss B., Griesbeck A.G., De Kiff A., Kleczka M., Leven M., Neud√∂rfl J.-M., Vollmer M.	Ene-diene transmissive cycloaddition reactions with singlet oxygen: The vinylogous gem effect and its use for polyoxyfunctionalization of dienes	2014	JOURNAL OF ORGANIC CHEMISTRY	Article	10.1021/jo5000434		Rejected on title
	WoS	Espinoza-Tenorio, Alejandro; Montano-Moctezuma, Gabriela; Espejel, Ileana	Ecosystem-Based Analysis of a Marine Protected Area Where Fisheries and Protected Species Coexist	2010	ENVIRONMENTAL MANAGEMENT	J	10.1007/s00267-010-9451-0		Rejected on title
	WoS	Espinoza-Varas, Blas; Hilton, Jeremiah; Guo, Shaoxuan	Object-based attention modulates the discrimination of level increments in stop-consonant noise bursts	2018	Figshare	R			Rejected on title
	WoS	ESPINOZAVARAS, B; WATSON, CS	TEMPORAL DISCRIMINATION FOR SINGLE COMPONENTS OF NONSPEECH AUDITORY PATTERNS	1986	JOURNAL OF THE ACOUSTICAL SOCIETY OF AMERICA	J	10.1121/1.394281		Rejected on title
	SCOPUS	Essick J.M., Nobel Z., Li Y., Bennett M.S.	Conduction- and valence-band offsets at the hydrogenated amorphous silicon-carbon/crystalline silicon interface via capacitance techniques	1996	PHYSICAL REVIEW B - CONDENSED MATTER AND MATERIALS PHYSICS	Article	10.1103/PhysRevB.54.4885		Rejected on title
	SCOPUS	Essler F.H.L.	Threshold singularities in the one-dimensional hubbard model	2010	PHYSICAL REVIEW B - CONDENSED MATTER AND MATERIALS PHYSICS	Article	10.1103/PhysRevB.81.205120		Rejected on title
	WoS	ESTE, JA; MATEU, MEQ; MARCANO, T; TAIBO, ME	SEROPREVALENCE OF RETROVIRUSES IN THE AMAZONIAN RAIN-FOREST	1993	AIDS	J			Rejected on title
	WoS	Estevez, ED	Review and assessment of biotic variables and analytical methods used in estuarine inflow studies	2002	ESTUARIES	J	10.1007/BF02692225		Rejected on title
	WoS	Estrada-Aguirre, Jesus A.; Cazarez-Salazar, Silvestre G.; Ochoa-Ramirez, Luis A.; Acosta-Cota, Selene de J.; Zamora-Gomez, Roman; Najar-Reyes, Guilermi M.; Villarreal-Escamilla, Perla; Osuna-Ramirez, Ignacio; Diaz-Camacho, Sylvia P.; Sanchez-Zazueta, Jorge G.; Rios-Tostado, Juan J.; Velarde-Felix, Jesus S.	Protective Effect of CCR5 Delta-32 Allele Against HIV-1 in Mexican Women	2013	CURRENT HIV RESEARCH	J	10.2174/1570162X11666140101120225		Rejected on title
	WoS	Estrada, Mario Arturo Ruiz; Koutronas, Evangelos	The Evaluation of ASEAN-Members Pension Scheme Performance	2021	GLOBAL SOCIAL WELFARE	J	10.1007/s40609-018-00132-1	Cai Ladd	Rejected on title
	WoS	Etter, Clara; Beaudin, Andrew; Walsh, Michael; White, Matthew	Oxygen Consumption and Substrate Oxidation Rates Following Passive Acclimation to a Hot Environment	2020	FASEB JOURNAL	J	10.1096/fasebj.2020.34.s1.08737	Cai Ladd	Rejected on title
	WoS	Etzel, A; Shibata, GY; Rozman, M; Jorge, MLSG; Damas, CD; Segurado, AAC	HTLV-1 and HTLV-2 infections in HIV-Infected individuals from Santos, Brazil: Seroprevalence and risk factors	2001	JOURNAL OF ACQUIRED IMMUNE DEFICIENCY SYNDROMES	J	10.1097/00126334-200102010-00015		Rejected on title
	SCOPUS	Evans J.D., Galaktionov V.A., Williams J.F.	Blow-up and global asymptotics of the limit unstable cahn-hilliard equation	2006	SIAM JOURNAL ON MATHEMATICAL ANALYSIS	Article	10.1137/S0036141004440289		Rejected on title
	WoS	Evans, Nicholas P.; Bauska, Thomas K.; Gazquez-Sanchez, Fernando; Brenner, Mark; Curtis, Jason H.; Hodell, David A.	Quantification of drought during the collapse of the classic Maya civilization	2018	SCIENCE	J	10.1126/science.aas9871		Rejected on title
	WoS	Evaristo, Jaivime; Jasechko, Scott; McDonnell, Jeffrey J.	Global separation of plant transpiration from groundwater and streamflow	2015	NATURE	J	10.1038/nature14983		Rejected on title
	SCOPUS	Even U., Levine R.D., Bersohn R.	Observations of molecular Rydberg state decay for n = 10-200	1994	JOURNAL OF PHYSICAL CHEMISTRY	Article	10.1021/j100064a032		Rejected on title
	SCOPUS	Evers J.H.M., Kolokolnikov T.	Metastable states for an aggregation model with noise	2016	SIAM JOURNAL ON APPLIED DYNAMICAL SYSTEMS	Article	10.1137/16M1069006		Rejected on title
	WoS	Everson, Inigo; Tarling, Geraint A.; Bergstrom, Bo	Improving acoustic estimates of krill: experience from repeat sampling of northern krill (Meganyctiphanes norvegica) in Gullmarsfjord, Sweden	2007	ICES JOURNAL OF MARINE SCIENCE	J	10.1093/icesjms/fsl010		Rejected on title
	SCOPUS	Evtukh A.A., Litovchenko V.G., Marchenko R.I., Kydzinovski S.Yu.	Layered structures with delta-doped layers for enhancement of field emission	1997	JOURNAL OF VACUUM SCIENCE AND TECHNOLOGY B: MICROELECTRONICS AND NANOMETER STRUCTURES	Article	10.1116/1.589334		Rejected on title
	WoS	Extermann, M; Balducci, L; Lyman, GH	What threshold for adjuvant therapy in older breast cancer patients?	2000	JOURNAL OF CLINICAL ONCOLOGY	J	10.1200/JCO.2000.18.8.1709		Rejected on title
	SCOPUS	Ez-Zahraouy H., Kassou-Ou-Ali A.	Phase diagrams of the spin-1 Blume-Capel film with an alternating crystal field	2004	PHYSICAL REVIEW B - CONDENSED MATTER AND MATERIALS PHYSICS	Article	10.1103/PhysRevB.69.064415		Rejected on title
	WoS	Ezekwe, C. I.; Utong, I. C.	Hydrocarbon pollution and potential ecological risk of heavy metals in the sediments of the Oturuba Creek, Niger Delta, Nigeria.	2017	Journal of Environmental Geography	J	10.1515/jengeo-2017-0001		Rejected on title
	SCOPUS	F√§ssler K., Orponen T.	On restricted families of projections in R3	2014	PROCEEDINGS OF THE LONDON MATHEMATICAL SOCIETY	Article	10.1112/plms/pdu004		Rejected on title
	WoS	Fadamiro, Henry Y.; He, Xiaofang; Chen, Li	Aggression in imported fire ants: an explanation for shifts in their spatial distributions in Southern United States?	2009	ECOLOGICAL ENTOMOLOGY	J	10.1111/j.1365-2311.2009.01102.x		Rejected on title
	WoS	Fajardo, Alex; Piper, Frida I.	How to cope with drought and not die trying: Drought acclimation across tree species with contrasting niche breadth	2021	FUNCTIONAL ECOLOGY	J	10.1111/1365-2435.13861	Cai Ladd	Rejected on title
	WoS	Fakhradini, Sara Sheikh; Moore, Farid; Keshavarzi, Behnam; Lahijanzadeh, Ahmadreza	Polycyclic aromatic hydrocarbons (PAHs) in water and sediment of Hoor Al-Azim wetland, Iran: a focus on source apportionment, environmental risk assessment, and sediment-water partitioning	2019	ENVIRONMENTAL MONITORING AND ASSESSMENT	J	10.1007/s10661-019-7360-0	Tuhin-Nhu.N	Rejected on abstract
	WoS	Fan, Bingxiong; Li, Yangfan; Pavao-Zuckerman, Mitchell	The dynamics of land-sea-scape carbon flow can reveal anthropogenic destruction and restoration of coastal carbon sequestration	2021	LANDSCAPE ECOLOGY	J	10.1007/s10980-020-01148-9	Cai Ladd	Rejected on title
	WoS	Fan, Ching-Lin; Lin, Yi-Yan; Chang, Jyu-Yu; Sun, Bo-Jhang; Liu, Yan-Wei	A New Low Temperature Polycrystalline Silicon Thin Film Transistor Pixel Circuit for Active Matrix Organic Light Emitting Diode	2010	JAPANESE JOURNAL OF APPLIED PHYSICS	J	10.1143/JJAP.49.064201		Rejected on title
	SCOPUS	Fang X., McMullan S., Lawson S.N., Djouhri L.	Electrophysiological differences between nociceptive and non-nociceptive dorsal root ganglion neurones in the rat in vivo	2005	JOURNAL OF PHYSIOLOGY	Article	10.1113/jphysiol.2005.086199		Rejected on title
	WoS	Fang, Jiayi; Wahl, Thomas; Zhang, Qiang; Muis, Sanne; Hu, Pan; Fang, Jian; Du, Shiqiang; Dou, Tingfeng; Shi, Peijun	Extreme sea levels along coastal China: uncertainties and implications	2021	STOCHASTIC ENVIRONMENTAL RESEARCH AND RISK ASSESSMENT	J	10.1007/s00477-020-01964-0	Cai Ladd	Rejected on title
	WoS	Fang, Koren; Sivakumar, Bellie; Woldemeskel, Fitsum M.	Complex networks, community structure, and catchment classification in a large-scale river basin	2017	JOURNAL OF HYDROLOGY	J	10.1016/j.jhydrol.2016.11.056		Rejected on title
	WoS	Fang, Ting; Lu, Wenxuan; Cui, Kai; Li, Jing; Yang, Kun; Zhao, Xiuxia; Liang, Yangyang; Li, Hui	Distribution, bioaccumulation and trophic transfer of trace metals in the food web of Chaohu Lake, Anhui, China	2019	CHEMOSPHERE	J	10.1016/j.chemosphere.2018.10.107		Rejected on title
	WoS	Farid, A.	Some bio-ecological features of Heliothis armigera Hb. on tomatoes in Djiroft.	1987	Entomologie et Phytopathologie Appliquees	J			Rejected on title
	SCOPUS	Farmer J.W., Cowan D.L., Kornecki M.	Collective pinning model of the mixed state in YBa2 Cu3 O7-Œ¥: Critical currents and flux creep	2008	PHYSICAL REVIEW B - CONDENSED MATTER AND MATERIALS PHYSICS	Article	10.1103/PhysRevB.77.054514		Rejected on title
	WoS	Farmer-Fedor, BL; Rabbitt, RD	Acoustic intensity, impedance and reflection coefficient in the human ear canal	2002	JOURNAL OF THE ACOUSTICAL SOCIETY OF AMERICA	J	10.1121/1.1494445		Rejected on title
	WoS	FAUCONNIER, R.; BASSEREAU, D.	Sugar Cane.	1970	La Carme a Sucre.	B			Rejected on title
	SCOPUS	Fauqu√© B., Sidis Y., Capogna L., Ivanov A., Hradil K., Ulrich C., Rykov A.I., Keimer B., Bourges P.	Dispersion of the odd magnetic resonant mode in near-optimally doped Bi2 Sr2 CaCu2 O8+Œ¥	2007	PHYSICAL REVIEW B - CONDENSED MATTER AND MATERIALS PHYSICS	Article	10.1103/PhysRevB.76.214512		Rejected on title
	WoS	Fayton, Thomas J.; Curran, Stephen S.; Andres, Michael J.; Overstreet, Robin M.; McAllister, Chris T.	TWO NEW SPECIES OF HOMALOMETRON (DIGENEA: APOCREADIIDAE) FROM NEARCTIC FRESHWATER FUNDULIDS, ELUCIDATION OF THE LIFE CYCLE OF H. CUPULORIS, AND MOLECULAR PHYLOGENETIC ANALYSIS OF SOME CONGENERS	2016	JOURNAL OF PARASITOLOGY	J	10.1645/15-862		Rejected on title
	WoS	Feher, Laura C.; Willis, Jonathan M.; Hester, Mark W.	Importance of Site History and Environmental Setting on Soil Properties in Restored Louisiana Back-Barrier Island Salt Marshes	2018	JOURNAL OF COASTAL RESEARCH	J	10.2112/JCOASTRES-D-16-00149.1		Rejected on title
	WoS	Feigl, BJ; Steudler, PA; Cerri, CC	Effects of pasture introduction on soil CO2 emissions during the dry season in the state of Rondonia, Brazil	1995	BIOGEOCHEMISTRY	J			Rejected on title
	WoS	Feilberg, Miriam; Mark, Ole	Integrated Urban Water Management: Improve Efficient Water Management and Climate Change Resilience in Cities	2016	SUSTAINABLE WATER MANAGEMENT IN URBAN ENVIRONMENTS	S	10.1007/978-3-319-29337-0_1	Cai-Hue.L	Rejected on abstract
	SCOPUS	Felner I., Galstyan E., Nowik I.	Possible origin of the higher magnetic phase transition in RuSr 2Eu 1.5Ce 0.5Cu 2O 10	2005	PHYSICAL REVIEW B - CONDENSED MATTER AND MATERIALS PHYSICS	Article	10.1103/PhysRevB.71.064510		Rejected on title
	WoS	Felstead, Nicholas J.; Leng, Melanie J.; Metcalfe, Sarah E.; Gonzalez, Silvia	Understanding the hydrogeology and surface flow in the Cuatrocienegas Basin (NE Mexico) using stable isotopes	2015	JOURNAL OF ARID ENVIRONMENTS	J	10.1016/j.jaridenv.2015.05.009		Rejected on title
	SCOPUS	Fendrich J.A., Welp W., Kwok W.K., Koshelev A.E., Crabtree G.W., Veal B.W.	Static and Dynamic Vortex Phases in YBa2Cu3O7‚àíŒ¥	1996	PHYSICAL REVIEW LETTERS	Article	10.1103/PhysRevLett.77.2073		Rejected on title
	SCOPUS	Feng D.J.Y., Chiu C.L., Lin S.H., Lay T.S., Chang T.Y.	InGaAlAsInGaAs strain-balanced multi-quantum-well laser/semiconductor optical amplifiers operating at excited transitions	2008	JOURNAL OF VACUUM SCIENCE AND TECHNOLOGY B: MICROELECTRONICS AND NANOMETER STRUCTURES	Article	10.1116/1.2898494		Rejected on title
	SCOPUS	Feng H., Soffer A., Wu Z., Yao X.	Decay estimates for higher-order elliptic operators	2020	TRANSACTIONS OF THE AMERICAN MATHEMATICAL SOCIETY	Article	10.1090/tran/8010		Rejected on title
	SCOPUS	Feng S., Zhang Q., Yang J., Lei M., Quhe R.	Tunneling field effect transistors based on in-plane and vertical layered phosphorus heterostructures‚àó	2017	CHINESE PHYSICS B	Article	10.1088/1674-1056/26/9/097401		Rejected on title
	SCOPUS	Feng T.-R., Lu K.-Q., Chen W.-J., Liu S.-Q., Niu P.-J., Yu L.-Y.	Study on surface waves formed at the interface between linear dielectric and centrosymmetric photorefractive crystals	2013	WULI XUEBAO/ACTA PHYSICA SINICA	Article	10.7498/aps.62.234205		Rejected on title
	SCOPUS	Feng W., Dung D.D., Cho S.	Ferromagnetism in tetragonally distorted chromium	2010	PHYSICAL REVIEW B - CONDENSED MATTER AND MATERIALS PHYSICS	Article	10.1103/PhysRevB.82.132401		Rejected on title
	WoS	Feng Yan; He Daming; Gan Shu; Gu Ying	Linkages of transboundary water allocation and its eco-thresholds with international laws	2006	CHINESE SCIENCE BULLETIN	J	10.1007/s11434-006-8025-2		Rejected on title
	SCOPUS	Ferber A., Luh K., Nguyen O.	Embedding large graphs into a random graph:	2017	BULLETIN OF THE LONDON MATHEMATICAL SOCIETY	Article	10.1112/blms.12066		Rejected on title
	WoS	Ferman Almada, Jose Luis; Seingier, Georges; Mexicano Vargas, Maria Lourdes; Gastelum, Alejandro Garcia; Bect, Luis Galindo; Garcia, Concepcion Arredondo	The Colorado river delta (Mexico): ecological importance and management	2008	Acta Scientiarum Biological Sciences	J	10.4025/actascibiolsci.v30i4.5867	Andy-Vinh	Rejected on abstract
	SCOPUS	Fern√°ndez T., Herrera W., Harmony T., D√≠az-Comas L., Santiago E., S√°nchez L., Bosch J., Fern√°ndez-Bouzas A., Otero G., Ricardo-Garcell J., Barraza C., Aubert E., Gal√°n L., Vald√©s P.	EEG and Behavioral Changes following Neurofeedback Treatment in Learning Disabled Children	2003	CLINICAL EEG AND NEUROSCIENCE	Article	10.1177/155005940303400308		Rejected on title
	WoS	Fernanda Ricalde, M.; Luis Andrade, Jose; Duran, Rafael; Manuel Dupuy, Juan; Luis Sima, J.; Us-Santamaria, Roberth; Santiago, Louis S.	Environmental regulation of carbon isotope composition and crassulacean acid metabolism in three plant communities along a water availability gradient	2010	OECOLOGIA	J	10.1007/s00442-010-1724-z		Rejected on title
	WoS	Fernandes, M. G.; Spessoto, R. R.; Degrande, P. E.; Rodrigues, T. R.	Sequential Sampling of Aphis gossypii Glover (Hemiptera: Aphididae) and Frankliniella schultzei Trybom (Thysanoptera: Thripidae) on Cotton Crop	2011	NEOTROPICAL ENTOMOLOGY	J	10.1590/S1519-566X2011000200016		Rejected on title
	WoS	Fernandes, Milton Marques; de Moura Fernandes, Marcia Rodrigues; Garcia, Junior Ruiz; Trondoli Matricardi, Eraldo Aparecido; de Almeida, Andre Quintao; Pinto, Alexandre Siqueira; Cezar Menezes, Romulo Simoes; Silva, Ademilson de Jesus; de Souza Lima, Alexandre Herculano	Assessment of land use and land cover changes and valuation of carbon stocks in the Sergipe semiarid region, Brazil: 1992-2030	2020	LAND USE POLICY	J	10.1016/j.landusepol.2020.104795	Cai Ladd	Rejected on title
	WoS	Fernandez, Fernando J.; Gil, Adolfo; Ugan, Andrew; Neme, Gustavo	Ecological conditions and isotopic diet (C-13 and N-15) of Holocene caviomorph rodents in Northern Patagonia	2016	JOURNAL OF ARID ENVIRONMENTS	J	10.1016/j.jaridenv.2015.10.019		Rejected on title
	WoS	Fernando, H. J. S.	Polimetrics: the quantitative study of urban systems (and its applications to atmospheric and hydro environments)	2008	ENVIRONMENTAL FLUID MECHANICS	J	10.1007/s10652-008-9116-1		Rejected on title
	SCOPUS	Ferrando-Villalba P., Takegami D., Abad L., R√†fols-Rib√© J., Lopeandia A., Garcia G., Rodriguez-Viejo J.	Growth Monitoring with Submonolayer Sensitivity Via Real-Time Thermal-Conductance Measurements	2019	PHYSICAL REVIEW APPLIED	Article	10.1103/PhysRevApplied.12.014007		Rejected on title
	WoS	Ferrara, SD; Giorgetti, R; Zancaner, S; Orlando, R; Tagliabracci, A; Cavarzeran, F; Palatini, P	Effects of single dose of gamma-hydroxybutyric acid and lorazepam on psychomotor performance and subjective feelings in healthy volunteers	1999	EUROPEAN JOURNAL OF CLINICAL PHARMACOLOGY	J	10.1007/s002280050560		Rejected on title
	SCOPUS	Ferrauto G., Di Gregorio E., Delli Castelli D., Aime S.	CEST-MRI studies of cells loaded with lanthanide shift reagents	2018	MAGNETIC RESONANCE IN MEDICINE	Article	10.1002/mrm.27157		Rejected on title
	WoS	Ferraz, Maria Lucia; Strauss, Edna; Perez, Renata Mello; Schiavon, Leonardo; Ono, Suzane Kioko; Guimaraes, Mario Pessoa; Ferreira, Adalgisa Paiva; Nabuco, Leticia; Carvalho-Filho, Roberto; Tovo, Cristiane; Souto, Francisco; Abrao, Paulo; Reuter, Tania; Dantas, Thor; Vigani, Aline; Porta, Gilda; Ferreira, Marcelo Simao; Parana, Raymundo; Cimerman, Sergio; Bittencourt, Paulo Lisboa	Brazilian Society of Hepatology and Brazilian Society of Infectious Diseases Guidelines for the Diagnosis and Treatment of Hepatitis B	2020	BRAZILIAN JOURNAL OF INFECTIOUS DISEASES	J	10.1016/j.bjid.2020.07.012	Cai Ladd	Rejected on title
	SCOPUS	Ferreira E.M., Ota-Arakaki J.S., B. Barbosa P., Siqueira A.C.B., Bravo D.M., Kapins C.E.B., Silva C.M.C., Nery L.E., Alberto Neder J.	Signal-morphology impedance cardiography during incremental cardiopulmonary exercise testing in pulmonary arterial hypertension	2012	CLINICAL PHYSIOLOGY AND FUNCTIONAL IMAGING	Article	10.1111/j.1475-097X.2012.01135.x		Rejected on title
	SCOPUS	Ferreira E.V.M., Ota-Arakaki J.S., Ramos R.P., Barbosa P.B., Almeida M., Treptow E.C., Valois F.M., Nery L.E., Neder J.A.	Optimizing the evaluation of excess exercise ventilation for prognosis assessment in pulmonary arterial hypertension	2014	EUROPEAN JOURNAL OF PREVENTIVE CARDIOLOGY	Article	10.1177/2047487313494293		Rejected on title
	WoS	Ferreira Romanelli, Luiz Claudio; Caramelli, Paulo; Martins, Marina Lobato; Goncalves, Denise Utsch; Proietti, Fernando Augusto; Ramos Ribas, Joao Gabriel; Araujo, Marcelo Grossi; de Freitas Carneiro-Proietti, Anna Barbara	Incidence of Human T Cell Lymphotropic Virus Type 1-Associated Myelopathy/Tropical Spastic Paraparesis in a Long-Term Prospective Cohort Study of Initially Asymptomatic Individuals in Brazil	2013	AIDS RESEARCH AND HUMAN RETROVIRUSES	J	10.1089/aid.2013.0086		Rejected on title
	WoS	Ferreira, T. C. da S.; Queiroz, M. A. F.; Arganaraz, G. A.; Ishak, R.; Vallinoto, A. C. R.; Arganaraz, E. R.	A1AT polymorphisms may be associated with clinical characteristics of retrovirus infections in a mixed ethnic population from the Brazilian Amazon region.	2017	International Journal of Infectious Diseases	J	10.1016/j.ijid.2017.10.002		Rejected on title
	WoS	Ferrell, John A.	Health Problems Peculiar to the Southern States	1933	AMERICAN JOURNAL OF PUBLIC HEALTH AND THE NATIONS HEALTH	J	10.2105/AJPH.23.5.441		Rejected on title
	WoS	FERRER, JF; DELPINO, N; ESTEBAN, E; SHERMAN, MP; DUBE, S; DUBE, DK; BASOMBRIO, MA; PIMENTEL, E; SEGOVIA, A; QUIRULAS, S; POIESZ, BJ	HIGH-RATE OF INFECTION WITH THE HUMAN T-CELL LEUKEMIA RETROVIRUS TYPE-II IN 4 INDIAN POPULATIONS OF ARGENTINA	1993	VIROLOGY	J	10.1006/viro.1993.1631		Rejected on title
	WoS	Ferrer, JF; Esteban, E; Dube, S; Basombrio, MA; Segovia, A; PeraltaRamos, M; Dube, DK; Sayre, K; Aguayo, N; Hengst, J; Poiesz, BJ	Endemic infection with human T cell leukemia/lymphoma virus type IIB in Argentinean and Paraguayan Indians: Epidemiology and molecular characterization	1996	JOURNAL OF INFECTIOUS DISEASES	J	10.1093/infdis/174.5.944		Rejected on title
	SCOPUS	Fertonani Affini G., Savi E., Garofani P., Zaltieri S., Nucera V., Giustina L., Antonioni M.C.	New therapeutic approaches in alcohol dependence: Reduction of consumption as a step in the therapeutic goal	2013	JOURNAL OF PSYCHOPATHOLOGY	Article			Rejected on title
	SCOPUS	Feyerherm R., Dudzik E., Proke≈° K., Mydosh J.A., Huang Y.-K., P√∂ttgen R.	Valence modulations in CeRuSn	2014	PHYSICAL REVIEW B - CONDENSED MATTER AND MATERIALS PHYSICS	Article	10.1103/PhysRevB.90.041104		Rejected on title
	SCOPUS	Feyerherm R., Dudzik E., Valencia S., Mydosh J.A., Huang Y.-K., Hermes W., P√∂ttgen R.	Complex charge ordering in CeRuSn	2012	PHYSICAL REVIEW B - CONDENSED MATTER AND MATERIALS PHYSICS	Article	10.1103/PhysRevB.85.085120		Rejected on title
	WoS	Feyrer, F; Herbold, B; Matern, SA; Moyle, PB	Dietary shifts in a stressed fish assemblage: Consequences of a bivalve invasion in the San Francisco Estuary	2003	ENVIRONMENTAL BIOLOGY OF FISHES	J	10.1023/A:1025839132274		Rejected on title
	SCOPUS	Fidolini F., Ghinassi M.	Friction- and inertia-dominated effluents in a lacustrine, river-dominated deltaic succession (Pliocene Upper Valdarno Basin, Italy)	2016	JOURNAL OF SEDIMENTARY RESEARCH	Article	10.2110/jsr.2016.65		Rejected on title
	WoS	Figueira, Helena A.; Figueira, Alan A.; Cader, Samaria A.; Guimaraes, Andrea C.; De Oliveira, Ricardo J.; Figueira, Joana A.; Figueira, Olivia A.; Dantas, Estelio H. M.	Effects of a physical activity governmental health programme on the quality of life of elderly people	2012	SCANDINAVIAN JOURNAL OF PUBLIC HEALTH	J	10.1177/1403494812453885		Rejected on title
	WoS	Figueiredo, M. C. O.; Santos, J. M. N. dos; Braga, S. de S.; Perinotto, A. R. C.	Religious and sun-and-beach tourism: the case of the Mother of the Poor and Lady of Piaui Sanctuary in Ilha Grande (PI, Brazil).	2018	Revista Brasileira de Ecoturismo	J			Rejected on title
	WoS	FIGUEROA, JP; MORRIS, J; BRATHWAITE, A; WARD, E; PERUGA, A; HAYES, R; VERMUND, SH; BLATTNER, W	RISK-FACTORS FOR HTLV-I AMONG HETEROSEXUAL STD CLINIC ATTENDERS	1995	JOURNAL OF ACQUIRED IMMUNE DEFICIENCY SYNDROMES AND HUMAN RETROVIROLOGY	J			Rejected on title
	WoS	Figueroa, JP; Ward, E; Morris, J; Brathwaite, AR; Peruga, A; Blattner, W; Vermund, SH; Hayes, R	Incidence of HIV and HTLV-I infection among sexually transmitted disease clinic attenders in Jamaica	1997	JOURNAL OF ACQUIRED IMMUNE DEFICIENCY SYNDROMES AND HUMAN RETROVIROLOGY	J	10.1097/00042560-199707010-00007		Rejected on title
	WoS	Fike, David A.; Finke, Niko; Zha, Jessica; Blake, Garrett; Hoehler, Tori M.; Orphan, Victoria J.	The effect of sulfate concentration on (sub)millimeter-scale sulfide delta S-34 in hypersaline cyanobacterial mats over the diurnal cycle	2009	GEOCHIMICA ET COSMOCHIMICA ACTA	J	10.1016/j.gca.2009.07.006		Rejected on title
	SCOPUS	Fily Y., Olive E., Di Scala N., Soret J.C.	Critical behavior of plastic depinning of vortex lattices in two dimensions: Molecular dynamics simulations	2010	PHYSICAL REVIEW B - CONDENSED MATTER AND MATERIALS PHYSICS	Article	10.1103/PhysRevB.82.134519		Rejected on title
	SCOPUS	Finley E., Brgoch J.	Deciphering the loss of persistent red luminescence in ZnGa 2 O 4 :Cr 3+ upon Al 3+ substitution	2019	JOURNAL OF MATERIALS CHEMISTRY C	Article	10.1039/c8tc06373g		Rejected on title
	SCOPUS	Finocchi I., Grandoni F., Italiano G.F.	Resilient search trees	2007	PROCEEDINGS OF THE ANNUAL ACM-SIAM SYMPOSIUM ON DISCRETE ALGORITHMS	Conference Paper			Rejected on title
	WoS	Fiore, Nathan T.; Austin, Paul J.	Glial-cytokine-neuronal Adaptations in the Ventral Hippocampus of Rats with Affective Behavioral Changes Following Peripheral Nerve Injury	2018	NEUROSCIENCE	J	10.1016/j.neuroscience.2018.08.010		Rejected on title
	WoS	Firme Rodrigues, Livia Penna; Carvalho, Raissa Costa; Maciel, Agatha; Otanasio, Polyanna Nunes; de Paula Eduardo Garavello, Maria Elisa; Nardoto, Gabriela Bielefeld	Food Insecurity in Urban and Rural Areas in Central Brazil: Transition from Locally Produced Foods to Processed Items	2016	ECOLOGY OF FOOD AND NUTRITION	J	10.1080/03670244.2016.1188090		Rejected on title
	SCOPUS	Fischer F., Appert A., Ferrero C., Maerfeld K., Bayle J.	√âvaluation du STA Compact sur les tests de coagulation de routine en pratique hospitali√®re	1997	REVUE FRANCAISE DES LABORATOIRES	Note	10.1016/S0338-9898(97)80071-6		Rejected on title
	SCOPUS	Fitzgerald M.	Cutaneous primary afferent properties in the hind limb of the neonatal rat.	1987	THE JOURNAL OF PHYSIOLOGY	Article	10.1113/jphysiol.1987.sp016397		Rejected on title
	SCOPUS	Fix A., Kashevarov V.L., Lee A., Ostrick M.	Isobar model analysis of œÄ0Œ∑ photoproduction on protons	2010	PHYSICAL REVIEW C - NUCLEAR PHYSICS	Article	10.1103/PhysRevC.82.035207		Rejected on title
	WoS	Flajsman, Katarina; Jerina, Klemen; Pokorny, Bostjan	Generalized linear models of fertility (n = 1007) and potential litter size (n = 993) of adult roe deer females in Slovenia (2013-2015).	2017	Figshare	R	10.1371/journal.pone.0175579.t003		Rejected on title
	WoS	Flajsman, Katarina; Jerina, Klemen; Pokorny, Bostjan	Generalized linear models of fertility (n = 1312) and potential litter size (n = 1280) of subadult and adult roe deer females in Slovenia (2013-2015).	2017	Figshare	R	10.1371/journal.pone.0175579.t002		Rejected on title
	SCOPUS	Flammang R.W., Daehnick W.W., Dytman S.A., Tedeschi D.J., Thompson R.A., Vrana T., Foster C.C., Hardie J.G., Jacobs W.W., Rinckel T., Stephenson E.J., Pancella P.V., Brooks W.K.	Analyzing powers and cross sections of [Formula Presented] near threshold	1998	PHYSICAL REVIEW C - NUCLEAR PHYSICS	Article	10.1103/PhysRevC.58.916		Rejected on title
	WoS	Flannagan, K. S.; Ramirez-Zea, M.; Roman, A., V; Das, A. K.; Villamor, E.	Adipose tissue polyunsaturated fatty acids and metabolic syndrome among adult parents and their children	2018	NUTRITION METABOLISM AND CARDIOVASCULAR DISEASES	J	10.1016/j.numecd.2018.08.008		Rejected on title
	SCOPUS	Flint S., Stewart D.J., van Riessen E.D.	Reservoir geology of the Sirikit oilfield, Thailand: Lacustrine deltaic sedimentation in a Tertiary intermontane basin	1989	GEOLOGICAL SOCIETY SPECIAL PUBLICATION	Article	10.1144/GSL.SP.1989.041.01.16		Rejected on title
	SCOPUS	Flippen R.B., Askew T.R., Fendrich J.A., Van Der Beek C.J.	Surface flux pinning in YBa2Cu3O7-Œ¥	1995	PHYSICAL REVIEW B	Article	10.1103/PhysRevB.52.R9882		Rejected on title
	WoS	FLORENTINE, M; BUUS, S; MASON, CR	LEVEL DISCRIMINATION AS A FUNCTION OF LEVEL FOR TONES FROM 0.25 TO 16-KHZ	1987	JOURNAL OF THE ACOUSTICAL SOCIETY OF AMERICA	J	10.1121/1.394505		Rejected on title
	SCOPUS	Flower R.J.	Change, stress, sustainability and aquatic ecosystem resilience in North African wetland lakes during the 20th century: An introduction to integrated biodiversity studies within the CASSARINA Project	2001	AQUATIC ECOLOGY	Article	10.1023/A:1011978420737		Rejected on title
	WoS	Flower, R. J.; Appleby, P. G.; Thompson, J. R.; Ahmed, M. H.; Ramdani, M.; Chouba, L.; Rose, N.; Rochester, R.; Ayache, F.; Kraiem, M. M.; Elkhiati, N.; El Kafrawy, S.; Yang, H.; Rasmussen, E. K.	Sediment distribution and accumulation in lagoons of the Southern Mediterranean Region (the MELMARINA Project) with special reference to environmental change and aquatic ecosystems	2009	HYDROBIOLOGIA	J	10.1007/s10750-008-9677-5		Rejected on title
	WoS	Flower, R. J.; Thompson, J. R.	An overview of integrated hydro-ecological studies in the MELMARINA Project: monitoring and modelling coastal lagoons-making management tools for aquatic resources in North Africa	2009	HYDROBIOLOGIA	J	10.1007/s10750-008-9674-8		Rejected on title
	WoS	FOCKS, DA; KLOTER, KO; CARMICHAEL, GT	THE IMPACT OF SEQUENTIAL ULTRA-LOW VOLUME GROUND AEROSOL APPLICATIONS OF MALATHION ON THE POPULATION-DYNAMICS OF AEDES-AEGYPTI (L)	1987	AMERICAN JOURNAL OF TROPICAL MEDICINE AND HYGIENE	J	10.4269/ajtmh.1987.36.639		Rejected on title
	SCOPUS	Fomina E.S., Vysotsky Y.B., Vollhardt D., Fainerman V.B., Miller R.	Quantum chemical analysis of the thermodynamics of 2D cluster formation of 2-hydroxycarboxylic acids at the air/water interface	2013	SOFT MATTER	Article	10.1039/c3sm51094h		Rejected on title
	WoS	Fong, Letisha S.; Leng, Melanie J.; Taylor, David	A century of anthropogenic environmental change in tropical Asia: Multi-proxy palaeolimnological evidence from Singapore's Central Catchment	2020	HOLOCENE	J	10.1177/0959683619875808	Cai Ladd	Rejected on title
	WoS	Forgette, Richard; Dettrey, Bryan; Van Boening, Mark; Swanson, David A.	Before, Now, and After: Assessing Hurricane Katrina Relief	2009	POPULATION RESEARCH AND POLICY REVIEW	J	10.1007/s11113-008-9113-6		Rejected on title
	WoS	Fornazier, M. J.; Yabase, L. K.; Degrande, P. E.; Nakano, O.	Control of Diaphania nitidalis in watermelon. (Preliminary results).	1982	Proceedings of the Tropical Region, American Society for Horticultural Science	J			Rejected on title
	WoS	Forrer, Andres; Franckie, Martin; Stark, David; Olariu, Tudor; Beck, Mattias; Faist, Jerome; Scalari, Giacomo	Photon-Driven Broadband Emission and Frequency Comb RF Injection Locking in THz Quantum Cascade Lasers	2020	ACS PHOTONICS	J	10.1021/acsphotonics.9b01629	Cai Ladd	Rejected on title
	WoS	Forrest, Barrie M.; Gillespie, Paul A.; Cornelisen, Chris D.; Rogers, Karyne M.	Multiple indicators reveal river plume influence on sediments and benthos in a New Zealand coastal embayment	2007	NEW ZEALAND JOURNAL OF MARINE AND FRESHWATER RESEARCH	J	10.1080/00288330709509892	Thorsten-Lan.N	Rejected on abstract
	WoS	Foster, Vania C.; Sarmento, Pedro; Sollmann, Rahel; Torres, Natalia; Jacomo, Anah T. A.; Negroes, Nuno; Fonseca, Carlos; Silveira, Leandro	Jaguar and Puma Activity Patterns and Predator-Prey Interactions in Four Brazilian Biomes	2013	BIOTROPICA	J	10.1111/btp.12021		Rejected on title
	SCOPUS	Foufoula-Georgiou E.	A vision for a coordinated international effort on delta sustainability	2013	IAHS-AISH PROCEEDINGS AND REPORTS	Conference Paper		Sumana-Ha	Rejected on abstract
	SCOPUS	Fournier P., Aubin M.	Analysis of the intergrain critical state of polycrystalline YBa2Cu3O7-Œ¥ using hollow cylinders	1994	PHYSICAL REVIEW B	Article	10.1103/PhysRevB.49.15976		Rejected on title
	SCOPUS	Fox A.J., Barnes P.J., Urban L., Dray A.	An in vitro study of the properties of single vagal afferents innervating guinea‚Äêpig airways.	1993	THE JOURNAL OF PHYSIOLOGY	Article	10.1113/jphysiol.1993.sp019802		Rejected on title
	WoS	Frade, Paula C. R.; Raiol, Nairis C.; da Costa, Luana M.; Pinheiro, Luiz M. L.; Silva-Oliveira, Glaucia C.; Pinho, Joao R. R.; Lemos, Jose A. R.; Martins, Luisa C.; Oliveira-Filho, Aldemir B.	Prevalence and genotyping of hepatitis B virus: a cross-sectional study conducted with female sex workers in the Marajo Archipelago, Brazil	2019	INTERNATIONAL JOURNAL OF STD & AIDS	J	10.1177/0956462419849252		Rejected on title
	SCOPUS	Fradkin E.S., Vilkovisky G.A.	S matrix for gravitational field. II. Local measure; general relations; elements of renormalization theory	1973	PHYSICAL REVIEW D	Article	10.1103/PhysRevD.8.4241		Rejected on title
	SCOPUS	Frahm K.S., Hennings K., Vera-Portocarrero L., Wacnik P.W., M√∏rch C.D.	Nerve Fiber Activation during Peripheral Nerve Field Stimulation: Importance of Electrode Orientation and Estimation of Area of Paresthesia	2016	NEUROMODULATION	Article	10.1111/ner.12371		Rejected on title
	WoS	Franca, Filipe	Data for: Identifying thresholds of logging intensity on dung beetle communities to improve the sustainable management of Amazonian tropical forests	2017	Mendeley Data	R	10.17632/jb72k856zw.2		Rejected on title
	WoS	Francis, T. Chase; Chandra, Ramesh; Friend, Danielle M.; Finkel, Eric; Dayrit, Genesis; Miranda, Jorge; Brooks, Julie M.; Iniguez, Sergio D.; O'Donnell, Patricio; Kravitz, Alexxai; Lobo, Mary Kay	Nucleus Accumbens Medium Spiny Neuron Subtypes Mediate Depression-Related Outcomes to Social Defeat Stress	2015	BIOLOGICAL PSYCHIATRY	J	10.1016/j.biopsych.2014.07.021		Rejected on title
	WoS	Francis, T. Chase; Gaynor, Alison; Chandra, Ramesh; Fox, Megan E.; Lobo, Mary Kay	The Selective RhoA Inhibitor Rhosin Promotes Stress Resiliency Through Enhancing D1-Medium Spiny Neuron Plasticity and Reducing Hyperexcitability	2019	BIOLOGICAL PSYCHIATRY	J	10.1016/j.biopsych.2019.02.007		Rejected on title
	WoS	Francischini, Fabricio J. B.; Cordeiro, Erick M. G.; de Campos, Jaqueline B.; Alves-Pereira, Alessandro; Gomes Viana, Joao Paulo; Wu, Xing; Wei, Wei; Brown, Patrick; Joyce, Andrea; Murua, Gabriela; Fogliata, Sofia; Clough, Steven J.; Zucchi, Maria I.	Diatraea saccharalis history of colonization in the Americas. The case for human-mediated dispersal	2019	PLOS ONE	J	10.1371/journal.pone.0220031		Rejected on title
	SCOPUS	Frandsen M.T., Shoemaker I.M.	Up-shot of inelastic down-scattering at CDMS-Si	2014	PHYSICAL REVIEW D - PARTICLES, FIELDS, GRAVITATION AND COSMOLOGY	Article	10.1103/PhysRevD.89.051701		Rejected on title
	SCOPUS	Frank O., Blumberg S., Kr√ºmpel G., Hofmann T.	Structure determination of 3-O-caffeoyl-epi-Œ≥-quinide, an orphan bitter lactone in roasted coffee	2008	JOURNAL OF AGRICULTURAL AND FOOD CHEMISTRY	Article	10.1021/jf802210a		Rejected on title
	WoS	Franke, L. J.	Electroencephalographie	1942	MAAND SCHRIFT KINDERGENEESK	J			Rejected on title
	WoS	Franklin, Daniel; Ueltschi, Tyler; Carlini, Andrea; Yao, Shenglian; Reeder, Jonathan; Richards, Benjamin; Van Duyne, Richard P.; Rogers, John A.	Bioresorbable Microdroplet Lasers as Injectable Systems for Transient Thermal Sensing and Modulation	2021	ACS NANO	J	10.1021/acsnano.0c10234	Cai Ladd	Rejected on title
	WoS	FRANKS, H. D.	Mechanized harvesting of sugar cane. A technical, economic and social appraisal.	1968	Mechanized harvesting of sugar cane. A technical, economic and social appraisal.	B			Rejected on title
	WoS	Frantzeskaki, Niki; Tilie, Nico	The Dynamics of Urban Ecosystem Governance in Rotterdam, The Netherlands	2014	AMBIO	J	10.1007/s13280-014-0512-0	Fabrice-Ly	Rejected on abstract
	WoS	Fraser, Kevin C.; McKinnon, Emily A.; Diamond, Antony W.; Chavarria, Liliana	The influence of microhabitat, moisture and diet on stable-hydrogen isotope variation in a Neotropical avian food web	2011	JOURNAL OF TROPICAL ECOLOGY	J	10.1017/S0266467411000332		Rejected on title
	WoS	Frazier, Amy E.; Renschler, Chris S.; Miles, Scott B.	Evaluating post-disaster ecosystem resilience using MODIS GPP data	2013	INTERNATIONAL JOURNAL OF APPLIED EARTH OBSERVATION AND GEOINFORMATION	J	10.1016/j.jag.2012.07.019		Rejected on title
82	WoS	Freed, Sarah; Barman, Benoy; Dubois, Mark; Flor, Rica Joy; Funge-Smith, Simon; Gregory, Rick; Hadi, Buyung A. R.; Halwart, Matthias; Haque, Mahfuzul; Jagadish, S. V. Krishna; Joffre, Olivier M.; Karim, Manjurul; Kura, Yumiko; McCartney, Matthew; Mondal, Manoranjan; Nguyen, Van Kien; Sinclair, Fergus; Stuart, Alexander M.; Tezzo, Xavier; Yadav, Sudhir; Cohen, Philippa J.	Maintaining Diversity of Integrated Rice and Fish Production Confers Adaptability of Food Systems to Global Change	2020	FRONTIERS IN SUSTAINABLE FOOD SYSTEMS	J	10.3389/fsufs.2020.576179	Cai Ladd	Keep	9.91705	106.586	Mekong	Delta	Decades		Green Revolution; irrigation; dyke construction; ground water extraction; land subsidence; global warming; sea level rise; sand mining; hydropower dam construction; reduced river flow; reduced sediment flux; saline water intrusion; improved rice yields/intensification; delining rice field fisheries; decrease in wild fish catch; policy mandates; market incentives; intensify rice-fish practices;		rice -> rice-fish			improved economic equality; improved social equality; higher net income; more resilient to "boom and bust" cycles; less prone to disease than intensive aquaculture; job creation	poorer households can't afford to make the shift; food exproted so not consumed locally; release of exotic species; nutrient loading; antibiotic residues; agrochemical residues
	SCOPUS	Freire E., Ponce E., Torres F.	Canonical discontinuous planar piecewise linear systems	2012	SIAM JOURNAL ON APPLIED DYNAMICAL SYSTEMS	Article	10.1137/11083928X		Rejected on title
	SCOPUS	Freitas A.C.N., Pacheco D.F., MacHado M.F.M., Carmona A.K., Duarte I.D.G., De Lima M.E.	PnPP-19, a spider toxin peptide, induces peripheral antinociception through opioid and cannabinoid receptors and inhibition of neutral endopeptidase	2016	BRITISH JOURNAL OF PHARMACOLOGY	Article	10.1111/bph.13448		Rejected on title
	WoS	Freitas, S. T.; Pamplin, P. A. Z.; Legat, J.; Fogaca, F. H. dos S.; Melo, R. F. de	Traditional knowledge of great seafood bar, area environmental Protective Parnaiba River Delta, Piaui, Brazil.	2012	Ambiente & Sociedade	J	10.1590/S1414-753X2012000200006		Rejected on title
	WoS	Freitas, Solange Zacalusni; Soares, Caroline Cordeiro; Ortiz Tanaka, Tayana Serpa; Campos Lindenberg, Andrea Siqueira; Teles, Sheila Araujo; Torres, Marina Satuada; Amaral Mello, Francisco Campello; Mendes-Correa, Maria Cassia; Savassi-Ribas, Flavia; Coimbra Motta-Castro, Ana Rita	Prevalence, risk factors and genotypes of hepatitis B infection among HIV-infected patients in the State of MS, Central Brazil	2014	BRAZILIAN JOURNAL OF INFECTIOUS DISEASES	J	10.1016/j.bjid.2014.01.005		Rejected on title
	WoS	Freligh, Charles B.; Debb, Scott M.	Nonreactivity and Resilience to Stress: Gauging the Mindfulness of African American College Students	2019	MINDFULNESS	J	10.1007/s12671-019-01203-w		Rejected on title
	WoS	Freycon, Vincent; Krencker, Marion; Schwartz, Dominique; Nasi, Robert; Bonal, Damien	The impact of climate changes during the Holocene on vegetation in northern French Guiana	2010	QUATERNARY RESEARCH	J	10.1016/j.yqres.2009.11.007	Indrajit-Giang.N	Rejected on abstract
	WoS	Freyman, Richard L.; Griffin, Amanda M.; Macmillan, Neil A.	Priming of lowpass-filtered speech affects response bias, not sensitivity, in a bandwidth discrimination task	2013	JOURNAL OF THE ACOUSTICAL SOCIETY OF AMERICA	J	10.1121/1.4807824		Rejected on title
	WoS	Fricano, Gail F.; Baumann, Matthew S.; Fedeli, Katie; Schlemme, Claire E.; Carle, Melissa Vernon; Landry, Mel	Modeling Coastal Marsh Restoration Benefits in the Northern Gulf of Mexico	2020	ESTUARIES AND COASTS	J	10.1007/s12237-020-00706-3	Cai Ladd	Rejected on title
	WoS	Frossard, Victor; Saussereau, Bruno; Perasso, Antoine; Gillet, Francois	What is the robustness of early warning signals to temporal aggregation?	2015	FRONTIERS IN ECOLOGY AND EVOLUTION	J	10.3389/fevo.2015.00112		Rejected on title
	SCOPUS	Fu C.	Double-peripheral-model analysis of the reaction K+p‚ÜíK+œÄ- Œ¥++1236 at 9 GeVc	1971	PHYSICAL REVIEW D	Article	10.1103/PhysRevD.3.92		Rejected on title
	WoS	Fu, Qiang; Mi, Weidong; Zhang, Hong	Stroke volume variation and pleth variability index to predict fluid responsiveness during resection of primary retroperitoneal tumors in Hans Chinese	2012	BIOSCIENCE TRENDS	J	10.5582/bst.2012.v6.1.38		Rejected on title
	WoS	Fuentealba, Magdalena; Latorre, Claudio; Frugone-Alvarez, Matias; Sarricolea, Pablo; Giralt, Santiago; Contreras-Lopez, Manuel; Prego, Ricardo; Bernardez, Patricia; Valero-Garces, Blas	A combined approach to establishing the timing and magnitude of anthropogenic nutrient alteration in a mediterranean coastal lake- watershed system	2020	SCIENTIFIC REPORTS	J	10.1038/s41598-020-62627-2	Cai Ladd	Rejected on title
	WoS	Fuentes Campo, Anahi; Sancho, Matias I.; Melo, Gisela; Davila, Yamina A.; Gasull, Estela	In vitro and in vivo inhibition of Hass avocado polyphenol oxidase enzymatic browning by paeonol, beta-cyclodextrin, and paeonol:beta-cyclodextrin inclusion complex	2019	JOURNAL OF BIOSCIENCE AND BIOENGINEERING	J	10.1016/j.jbiosc.2018.11.009		Rejected on title
	WoS	Fujii, Ichiro; Shimasaki, Takayuki; Nobe, Toshiki; Adachi, Hideaki; Wada, Takahiro	Effects of SrTiO3 substrate orientations on crystal and domain structures and electric properties of NaNbO3-SrZrO3 films	2018	JAPANESE JOURNAL OF APPLIED PHYSICS	J	10.7567/JJAP.57.11UF13		Rejected on title
	SCOPUS	Fujinami T., Nishi K., Hamada D., Murakami K., Matsumoto N., Iijima S., Kojima M., Sunatsuki Y.	Scan Rate Dependent Spin Crossover Iron(II) Complex with Two Different Relaxations and Thermal Hysteresis fac-[FeII(HLn-Pr)3]Cl¬∑PF6 (HLn-Pr = 2-Methylimidazol-4-yl-methylideneamino-n-propyl)	2015	INORGANIC CHEMISTRY	Article	10.1021/acs.inorgchem.5b00701		Rejected on title
	SCOPUS	Fujinami T., Nishi K., Matsumoto N., Iijima S., Halcrow M.A., Sunatsuki Y., Kojima M.	1D and 2D assembly structures by imidazole‚ãØchloride hydrogen bonds of iron(ii) complexes [FeII(HLn-Pr)3] Cl¬∑Y (HLn-Pr = 2-methylimidazol-4-yl-methylideneamino-n- propyl; Y = AsF6, BF4) and their spin states	2011	DALTON TRANSACTIONS	Article	10.1039/c1dt11063b		Rejected on title
	WoS	Fujisaki, Kenji; Perrin, Anne-Sophie; Desjardins, Thierry; Bernoux, Martial; Balbino, Luiz Carlos; Brossard, Michel	From forest to cropland and pasture systems: a critical review of soil organic carbon stocks changes in Amazonia	2015	GLOBAL CHANGE BIOLOGY	J	10.1111/gcb.12906		Rejected on title
	WoS	Fujita, Kazuue; Furuta, Shinichi; Dougakiuchi, Tatsuo; Sugiyama, Atsushi; Edamura, Tadataka; Yamanishi, Masamichi	Broad-gain (Delta lambda/lambda(0)similar to 0.4), temperature-insensitive (T-0 similar to 510K) quantum cascade lasers	2011	OPTICS EXPRESS	J	10.1364/OE.19.002694		Rejected on title
	SCOPUS	Fujiwara T., Keller S., Higashiwaki M., Speck J.S., DenBaars S.P., Mishra U.K.	Si delta-doped m-plane AlGaN/GaN heterojunction field-effect transistors	2009	APPLIED PHYSICS EXPRESS	Article	10.1143/APEX.2.061003		Rejected on title
	SCOPUS	Fukasawa H., Muratake H., Ito A., Suzuki H., Amano Y., Nagae M., Sugiyama K., Shudo K.	Silicon-containing GABA derivatives, silagaba compounds, as orally effective agents for treating neuropathic pain without central-nervous-system- related side effects	2014	ACS CHEMICAL NEUROSCIENCE	Article	10.1021/cn500053d		Rejected on title
	SCOPUS	Fukushima K., Iida K.	Collective excitations in a superfluid of color-flavor locked quark matter	2005	PHYSICAL REVIEW D - PARTICLES, FIELDS, GRAVITATION AND COSMOLOGY	Article	10.1103/PhysRevD.71.074011		Rejected on title
	SCOPUS	Funaki Y., Yamada T., Tohsaki A., Horiuchi H., R√∂pke G., Schuck P.	Microscopic study of 4Œ±-particle condensation with inclusion of resonances	2010	PHYSICAL REVIEW C - NUCLEAR PHYSICS	Article	10.1103/PhysRevC.82.024312		Rejected on title
	SCOPUS	Funk W., Blank E.	Creep deformation of Ni 3Al-Mo in situ composites	1988	METALLURGICAL TRANSACTIONS A	Article	10.1007/BF02628383		Rejected on title
	WoS	Furtado, Samyra G.; Menini Neto, Luiz	Elevational and phytophysiognomic gradients influence the epiphytic community in a cloud forest of the Atlantic phytogeographic domain	2018	PLANT ECOLOGY	J	10.1007/s11258-018-0826-2		Rejected on title
	SCOPUS	Furukawa T., Ohuchi M., Chiba A., Date M.	Dielectric Relaxations and Molecular Motions in Homopolymers and Copolymers of Vinylidene Fluoride and Trifluoroethylene	1984	MACROMOLECULES	Article	10.1021/ma00137a015		Rejected on title
	SCOPUS	Furuyashiki T., Deguchi Y.	Roles of altered striatal function in major depression	2012	BRAIN AND NERVE	Article			Rejected on title
	SCOPUS	Fusco G., Scandola M., Feurra M., Pavone E.F., Rossi S., Aglioti S.M.	Midfrontal theta transcranial alternating current stimulation modulates behavioural adjustment after error execution	2018	EUROPEAN JOURNAL OF NEUROSCIENCE	Article	10.1111/ejn.14174		Rejected on title
	WoS	Fussell, Elizabeth	Hurricane Chasers in New Orleans Latino Immigrants as a Source of a Rapid Response Labor Force	2009	HISPANIC JOURNAL OF BEHAVIORAL SCIENCES	J	10.1177/0739986309339735		Rejected on title
[truncated: 3,213 more rows]

## Sheet: Links
Order	ID	Source	Target	Class
1	1	population growth	urbanisation	Cause
2	1	globalisation	urbanisation	Cause
[truncated: 1,188 more rows]

## Sheet: Nodes
Category	Keyword	Class	Group
[truncated: 279 more rows]

[truncated: 3 more sheets: Causes, Consequences, Colours, R code]
